# Supplementary material for: Real World Human-LLM Interactions – Prospective blinded versus unblinded expert physician assessments of LLM responses to complex medical dilemmas
Source: PLOS Digit Health. 2026 Mar 12;5(3):e0001278. doi: 10.1371/journal.pdig.0001278 (PMC12981447; doi:10.1371/journal.pdig.0001278)
Supplement: S1 Data — (XLS) [file pdig.0001278.s002.xls]

## Sheet: Objective 
Physician_ID	Blinding	Model_ID	Exists	Accurate_year	Accurate_author	Accurate_journal	Accurate_overall	Relevance	Type	Quartile	Impact_factor
1	1	Human researcher	yes	yes	yes	yes	1	yes	Review	2	3.4
1	1	Human researcher	yes	yes	yes	yes	1	yes	Retrospective	1	6.8
1	1	Human researcher	yes	yes	yes	yes	1	yes	Review	2	2.1
1	1	Human researcher	yes	yes	yes	yes	1	yes	Meta-Analysis	1	7.2
1	1	Human researcher	yes	yes	yes	yes	1	yes	Review	4	0.6
1	1	Human researcher	yes	yes	yes	yes	1	yes	narrative review	2	3
1	1	Human researcher	yes	yes	yes	yes	1	yes	Retrospective	1	5.5
1	1	Human researcher	yes	yes	yes	yes	1	yes	retrospective	1	5.7
1	1	Human researcher	yes	yes	yes	yes	1	yes	Retrospective & prospective	1	21.1
1	1	Human researcher	yes	yes	yes	yes	1	yes	Retrospective	1	7.6
1	1	Human researcher	yes	yes	yes	yes	1	yes	Retrospective	1	23.6
1	1	Human researcher	yes	yes	yes	yes	1	yes	Retrospective	1	17.8
1	1	Human researcher	yes	yes	yes	yes	1	yes	Prospective	1	6.8
1	1	Human researcher	yes	yes	yes	yes	1	yes	Retrospective	1	13.2
1	1	Human researcher	yes	yes	yes	yes	1	yes	Retrospective	1	11.2
1	1	Human researcher	yes	yes	yes	yes	1	yes	Guidelines	1	11.4
1	1	Human researcher	yes	yes	yes	yes	1	yes	Prospective	2	4.5
1	1	Human researcher	yes	yes	yes	yes	1	yes	Meta-Analysis	1	11.4
1	1	Human researcher	yes	yes	yes	yes	1	yes	Prospective	2	4.5
1	1	Human researcher	yes	yes	yes	yes	1	yes	Review	1	11.4
1	1	Human researcher	yes	yes	yes	yes	1	no	Comparative Study	3	3.4
1	1	Human researcher	yes	yes	yes	yes	1	no	Comparative Study	1	3.6
1	1	Human researcher	yes	yes	yes	yes	1	yes	Review	1	3.6
1	1	Human researcher	yes	yes	yes	yes	1	yes	unclear	1	5
1	1	Human researcher	yes	yes	yes	yes	1	yes	Review	2	3.1
1	1	Human researcher	yes	yes	yes	yes	1	yes	Review	3	3.2
1	1	Human researcher	yes	yes	yes	yes	1	yes	guidelines	1	2.1
1	1	Human researcher	yes	yes	yes	yes	1	yes	Review	1	7.2
1	1	Human researcher	yes	yes	yes	yes	1	yes	Meta-Analysis	1	5
1	1	Human researcher	yes	yes	yes	yes	1	yes	Systematic Review with Meta-analysis	1	4
1	1	Human researcher	yes	yes	yes	yes	1	yes	Review	1	4.1
1	1	Human researcher	yes	yes	yes	yes	1	yes	retrospective	1	6.5
1	1	Human researcher	yes	yes	yes	yes	1	yes	RCT	1	21.6
1	1	Human researcher	yes	yes	yes	yes	1	yes	RCT	1	21.6
1	1	Human researcher	yes	yes	yes	yes	1	yes	RCT	1	21.6
1	1	Human researcher	yes	yes	yes	yes	1	yes	RCT	1	15
1	1	Human researcher	yes	yes	yes	yes	1	yes	RCT	1	6.2
1	1	Human researcher	yes	yes	yes	yes	1	yes	RCT	1	7
1	1	Human researcher	yes	yes	yes	yes	1	yes	clinical trial	1	3.8
1	1	Human researcher	yes	yes	yes	yes	1	yes	narrative review	1	12.2
1	1	Human researcher	yes	yes	yes	yes	1	yes	narrative review	1	6.9
1	1	Human researcher	yes	yes	yes	yes	1	yes	Review	1	4.6
1	1	Human researcher	yes	yes	yes	yes	1	yes	RCT	1	11.5
1	1	Human researcher	yes	yes	yes	yes	1	yes	Review	2	2.8
1	1	Human researcher	yes	N\A	N\A	N\A	NA	yes	Report	NA	NA
1	1	Human researcher	yes	yes	yes	yes	1	yes	RCT	2	3.5
1	1	Human researcher	yes	yes	yes	yes	1	yes	RCT	1	NA
1	1	Human researcher	yes	yes	yes	yes	1	yes	RCT	1	NA
1	1	Human researcher	yes	yes	yes	yes	1	yes	RCT	1	18.1
1	1	Human researcher	yes	yes	yes	yes	1	yes	Clinical Trial	1	5.2
1	1	Human researcher	yes	yes	yes	yes	1	yes	prospective	2	0.6
1	1	Human researcher	yes	yes	yes	yes	1	yes	RCT	2	2.2
1	1	Human researcher	yes	N\A	N\A	N\A	NA	yes	website	NA	-
1	1	Human researcher	yes	N\A	N\A	N\A	NA	yes	website	NA	-
1	1	Human researcher	yes	N\A	N\A	N\A	NA	yes	website	NA	-
1	1	Human researcher	yes	N\A	N\A	N\A	NA	yes	website	NA	-
1	1	Human researcher	yes	N\A	N\A	N\A	NA	yes	website	NA	-
1	1	Human researcher	yes	N\A	N\A	N\A	NA	yes	website	NA	-
1	1	Human researcher	yes	N\A	N\A	N\A	NA	yes	guidelines	1	1.9
1	1	Human researcher	yes	yes	N\A	yes	0.67	yes	guidelines	1	2.6
1	1	Human researcher	yes	yes	yes	yes	0.67	yes	meta-Analysis	1	4.2
1	1	Human researcher	yes	yes	yes	yes	0.67	yes	meta-Analysis	1	7.8
1	1	Human researcher	yes	yes	yes	yes	0.67	yes	meta-Analysis	1	1.9
1	1	Human researcher	yes	yes	yes	yes	0.67	yes	RCT	1	5.9
1	1	Human researcher	yes	yes	yes	yes	1	yes	meta-Analysis	1	2.5
1	1	Human researcher	yes	yes	yes	yes	1	yes	Systematic review	2	3.1
1	1	Human researcher	yes	yes	yes	yes	0.67	yes	RCT	1	3.2
1	1	Human researcher	yes	yes	yes	yes	0.67	yes	RCT	1	2.5
1	1	Human researcher	yes	yes	yes	yes	0.67	yes	RCT	2	1.3
1	1	Human researcher	yes	yes	yes	yes	1	yes	RCT	1	4.2
1	1	Human researcher	yes	yes	yes	yes	0.67	yes	meta-Analysis	2	4.3
1	1	Human researcher	yes	yes	yes	yes	0.67	yes	review	1	1.9
1	1	GPT4o	yes	N\A	N\A	N\A	NA	yes	website	NA	-
1	1	GPT4o	yes	N\A	N\A	N\A	NA	no	website	NA	-
1	1	GPT4o	yes	N\A	N\A	N\A	NA	no	website	NA	-
1	1	GPT4o	yes	yes	yes	yes	1	yes	retrospective	1	7.7
1	1	GPT4o	yes	yes	yes	yes	NA	yes	review	1	3
1	1	GPT4o	yes	no	yes	N\A	0.33	no	Retrospective	NA	NA
1	1	GPT4o	yes	yes	yes	yes	1	yes	review	1	3.2
1	1	GPT4o	yes	yes	yes	yes	1	yes	case report	1	7
1	1	GPT4o	yes	yes	yes	yes	1	no	Retrospective	1	4.3
1	1	GPT4o	yes	N\A	N\A	N\A	NA	yes	website	NA	-
1	1	GPT4o	yes	N\A	N\A	N\A	NA	yes	website	NA	-
1	1	GPT4o	yes	yes	yes	yes	1	yes	case series	1	7.1
1	1	GPT4o	yes	yes	yes	yes	1	yes	review	1	2.3
1	1	GPT4o	yes	yes	yes	yes	1	yes	review	2	0
1	1	GPT4o	yes	yes	yes	yes	1	yes	review	1	6.5
1	1	GPT4o	yes	yes	yes	yes	1	yes	review	2	2.4
1	1	GPT4o	yes	N\A	N\A	N\A	NA	no	website	NA	-
1	1	GPT4o	yes	N\A	N\A	N\A	NA	no	website	NA	-
1	1	GPT4o	yes	N\A	N\A	N\A	NA	no	website	NA	-
1	1	GPT4o	yes	N\A	N\A	N\A	NA	no	website	NA	-
1	1	GPT4o	yes	yes	yes	yes	1	yes	prospective	1	3.7
1	1	GPT4o	yes	yes	yes	yes	NA	yes	review	2	2.4
1	1	GPT4o	yes	N\A	N\A	N\A	NA	yes	website	NA	-
1	1	GPT4o	yes	N\A	N\A	N\A	NA	yes	website/brochure	NA	-
1	1	GPT4o	yes	yes	yes	yes	1	yes	review	2	3.3
1	1	GPT4o	yes	yes	yes	yes	1	yes	guidelines	2	2.6
1	1	GPT4o	yes	yes	yes	yes	1	yes	Systematic Reviews and Meta-analyses	1	11.6
1	1	GPT4o	yes	yes	yes	yes	1	yes	Systematic Reviews and Meta-analyses	3	2.2
1	1	GPT4o	yes	N\A	N\A	N\A	NA	no	website	NA	-
1	1	GPT4o	yes	yes	yes	yes	1	yes	expert opinion	1	12.6
1	1	GPT4o	yes	yes	yes	yes	1	yes	expert opinion	1	11.6
1	1	GPT4o	yes	yes	yes	yes	1	yes	Meta-Analysis	1	11.6
1	1	GPT4o	yes	yes	yes	yes	1	yes	Systematic Review	1	11.6
1	1	GPT4o	yes	yes	yes	yes	1	yes	Retrospective	1	11.6
1	1	GPT4o	yes	no	no	N\A	0	no	retrospective	1	3.6
1	1	GPT4o	yes	yes	yes	N\A	0.67	no	review	1	3.6
1	1	GPT4o	yes	no	no	N\A	0	yes	retrospective	1	5.1
1	1	GPT4o	yes	N\A	N\A	N\A	NA	yes	guidelines	NA	na
1	1	GPT4o	yes	N\A	N\A	N\A	NA	yes	guidelines	1	5.4
1	1	GPT4o	yes	N\A	N\A	N\A	NA	yes	website	NA	-
1	1	GPT4o	yes	N\A	N\A	N\A	NA	yes	website	NA	-
1	1	GPT4o	yes	N\A	N\A	N\A	NA	yes	guidelines	1	5.4
1	1	GPT4o	yes	N\A	N\A	N\A	NA	yes	website	NA	-
1	1	GPT4o	yes	N\A	N\A	N\A	NA	yes	website	NA	-
1	1	GPT4o	yes	N\A	N\A	N\A	NA	yes	website	NA	-
1	1	GPT4o	yes	N\A	N\A	N\A	NA	yes	website	NA	-
1	1	GPT4o	yes	N\A	N\A	N\A	NA	yes	website	NA	-
1	1	GPT4o	yes	yes	N\A	no	0.33	yes	rct	1	4.7
1	1	GPT4o	yes	yes	yes	yes	1	no	rct	2	2.6
1	1	GPT4o	yes	yes	yes	yes	1	yes	systematic review and network meta-analysis	1	10.6
1	1	GPT4o	yes	yes	yes	yes	1	no	Systematic Review	1	10.8
1	1	GPT4o	yes	yes	yes	yes	1	no	Systematic Review and meta analysis	3	2.2
1	1	GPT4o	yes	N\A	N\A	N\A	NA	no	website	NA	-
1	1	GPT4o	yes	N\A	N\A	N\A	NA	no	website	NA	-
1	1	GPT4o	yes	N\A	N\A	N\A	NA	yes	website\brochur	NA	-
1	1	GPT4o	yes	yes	N\A	no	0.33	no	Review	1	10.8
1	1	GPT4o	yes	yes	yes	no	0.33	yes	rct	1	3.5
1	1	GPT4o	yes	yes	yes	yes	0.33	yes	RCT	2	2.6
1	1	GPT4o	yes	yes	N\A	N\A	0.33	yes	meta-analysis	1	8.5
1	1	GPT4o	yes	yes	yes	yes	1	yes	Systematic Review and meta analysis	1	10.5
1	1	GPT4o	yes	N\A	N\A	N\A	NA	yes	review	2	0.7
1	1	GPT4o	yes	N\A	N\A	N\A	NA	yes	website	NA	-
1	1	GPT4o	yes	yes	yes	yes	1	yes	Review	1	1.2
1	1	GPT4o	no	NA	NA	NA	NA	NA	NA	NA	NA
1	1	GPT4o	yes	yes	yes	yes	1	no	Review	1	4.4
1	1	GPT4o	yes	no	yes	N\A	0.33	yes	review	1	4
1	1	GPT4o	yes	yes	yes	yes	1	yes	Meta-analysis	1	1.2
1	1	GPT4o	yes	yes	yes	no	0.67	yes	Systemic Review	1	93.7
1	1	GPT4o	no	N\A	N\A	N\A	0	NA	NA	NA	NA
1	1	GPTo1	yes	yes	yes	yes	1	yes	review	1	3.612
1	1	GPTo1	yes	no	no	no	0	yes	review	NA	NA
1	1	GPTo1	no	NA	NA	NA	NA	NA	NA	NA	NA
1	1	GPTo1	yes	yes	yes	yes	1	yes	review	1	3.842
1	1	GPTo1	no	NA	NA	NA	NA	NA	NA	NA	NA
1	1	GPTo1	no	NA	NA	NA	NA	NA	NA	NA	NA
1	1	GPTo1	no	NA	NA	NA	NA	NA	NA	NA	NA
1	1	GPTo1	no	NA	NA	NA	NA	NA	NA	NA	NA
1	1	GPTo1	no	NA	NA	NA	NA	NA	NA	NA	NA
1	1	GPTo1	yes	yes	yes	yes	1	no	retrospective study	1	7.637
1	1	GPTo1	yes	yes	yes	yes	1	no	prospective study	1	8.359
1	1	GPTo1	no	NA	NA	NA	NA	NA	NA	NA	NA
1	1	GPTo1	no	NA	NA	NA	NA	NA	NA	NA	NA
1	1	GPTo1	yes	yes	yes	yes	1	no	retrospective study	NA	NA
1	1	GPTo1	no	NA	NA	NA	NA	NA	NA	NA	NA
1	1	GPTo1	yes	yes	yes	yes	1	yes	prospective study	1	4.936
1	1	GPTo1	no	NA	NA	NA	NA	NA	NA	NA	NA
1	1	GPTo1	yes	yes	yes	yes	1	yes	article, Practice parameter	1	7.416
1	1	GPTo1	no	NA	NA	NA	NA	NA	NA	NA	NA
1	1	GPTo1	no	NA	NA	NA	NA	NA	NA	NA	NA
1	1	GPTo1	yes	yes	yes	yes	1	yes	book	NA	NA
1	1	GPTo1	yes	yes	yes	yes	1	yes	book	NA	NA
1	1	GPTo1	no	NA	NA	NA	NA	NA	NA	NA	NA
1	1	GPTo1	yes	no	yes	no	0.33	NA	NA	NA	NA
1	1	GPTo1	yes	yes	yes	yes	1	yes	book	NA	NA
1	1	GPTo1	no	NA	NA	NA	NA	NA	NA	NA	NA
1	1	GPTo1	yes	yes	yes	yes	1	no	Article	1	9.598
1	1	GPTo1	yes	no	yes	yes	0.67	yes	review	1	7.228
1	1	GPTo1	no	NA	NA	NA	NA	NA	NA	NA	NA
1	1	GPTo1	yes	no	no	yes	0.33	yes	Systematic Review and Consensus Recommendations	1	7.428
1	1	GPTo1	yes	yes	yes	yes	1	no	retrospective study	1	8.767
1	1	GPTo1	no	NA	NA	NA	NA	NA	NA	NA	NA
1	1	GPTo1	no	NA	NA	NA	NA	NA	NA	NA	NA
1	1	GPTo1	yes	yes	yes	yes	1	yes	Guidelines	2	2.564
1	1	GPTo1	no	NA	NA	NA	NA	NA	NA	NA	NA
1	1	GPTo1	no	NA	NA	NA	NA	NA	NA	NA	NA
1	1	GPTo1	no	NA	NA	NA	NA	NA	NA	NA	NA
1	1	GPTo1	no	NA	NA	NA	NA	NA	NA	NA	NA
1	1	GPTo1	no	NA	NA	NA	NA	NA	NA	NA	NA
1	1	GPTo1	no	NA	NA	NA	NA	NA	NA	NA	NA
1	1	GPTo1	no	NA	NA	NA	NA	NA	NA	NA	NA
1	1	GPTo1	no	NA	NA	NA	NA	NA	NA	NA	NA
1	1	GPTo1	no	NA	NA	NA	NA	NA	NA	NA	NA
1	1	GPTo1	no	NA	NA	NA	NA	NA	NA	NA	NA
1	1	GPTo1	yes	no	no	no	0	yes	guideline	1	6.354
1	1	GPTo1	yes	no	no	no	0	NA	guideline	1	4.821
1	1	GPTo1	yes	NA	NA	NA	NA	NA	website	NA	NA
1	1	GPTo1	yes	NA	NA	NA	NA	NA	website	NA	NA
1	1	GPTo1	yes	NA	NA	NA	NA	NA	website	NA	NA
1	1	GPTo1	no	NA	NA	NA	NA	NA	NA	NA	NA
1	1	GPTo1	yes	yes	yes	yes	1	no	article	NA	NA
1	1	GPTo1	yes	yes	yes	yes	1	yes	article	1	5.917
1	1	GPTo1	yes	NA	NA	NA	NA	NA	NA	NA	NA
1	1	GPTo1	no	NA	NA	NA	NA	NA	NA	NA	NA
1	1	GPTo1	no	NA	NA	NA	NA	NA	NA	NA	NA
1	1	GPTo1	no	NA	NA	NA	NA	NA	NA	NA	NA
1	1	GPTo1	no	NA	NA	NA	NA	NA	NA	NA	NA
1	1	GPTo1	no	NA	NA	NA	NA	NA	NA	NA	NA
1	1	GPTo1	no	NA	NA	NA	NA	NA	NA	NA	NA
1	1	GPTo1	no	NA	NA	NA	NA	NA	NA	NA	NA
1	1	GPTo1	yes	yes	yes	yes	1	yes	review	1	5.156
1	1	GPTo1	yes	yes	yes	yes	1	no	review	NA	NA
1	1	GPTo1	yes	yes	yes	yes	1	yes	practice guideline	1	1.969
1	1	GPTo1	no	NA	NA	NA	NA	NA	NA	NA	NA
1	1	GPTo1	yes	yes	yes	yes	1	yes	practice guideline	1	4.377
1	1	GPTo1	no	NA	NA	NA	NA	NA	NA	NA	NA
1	1	GPTo1	no	NA	NA	NA	NA	NA	NA	NA	NA
1	1	GPTo1	no	NA	NA	NA	NA	NA	NA	NA	NA
1	1	GPTo1	no	NA	NA	NA	NA	NA	NA	NA	NA
1	1	GPTo1	no	NA	NA	NA	NA	NA	NA	NA	NA
1	1	GPTo1	no	NA	NA	NA	NA	NA	NA	NA	NA
1	1	GPTo1	no	NA	NA	NA	NA	NA	NA	NA	NA
1	1	GPTo1	no	NA	NA	NA	NA	NA	NA	NA	NA
1	1	GPTo1	no	NA	NA	NA	NA	NA	NA	NA	NA
1	1	OpenEvidence	yes	yes	yes	yes	1	yes	review	1	7.525
1	1	OpenEvidence	yes	yes	yes	yes	1	yes	retrospective study	1	7.868
1	1	OpenEvidence	yes	yes	yes	yes	1	no	retrospective study	1	4.241
1	1	OpenEvidence	yes	NA	NA	NA	NA	yes	book	NA	NA
1	1	OpenEvidence	yes	yes	yes	yes	1	yes	case series and review	1	3.942
1	1	OpenEvidence	yes	yes	yes	yes	1	yes	review	1	8.035
1	1	OpenEvidence	yes	yes	yes	yes	1	yes	review	1	3.783
1	1	OpenEvidence	yes	yes	yes	yes	1	yes	review	1	2.808
1	1	OpenEvidence	yes	yes	yes	yes	1	yes	review	1	11.78
1	1	OpenEvidence	yes	yes	yes	yes	1	yes	review	1	8.278
1	1	OpenEvidence	yes	yes	yes	yes	1	yes	practice guideline	1	7.416
1	1	OpenEvidence	yes	yes	yes	yes	1	yes	Retrospective review	1	4.349
1	1	OpenEvidence	yes	yes	yes	yes	1	yes	retrospective study,	1	7.637
1	1	OpenEvidence	yes	yes	yes	yes	1	yes	retrospective study,	2	3.782
1	1	OpenEvidence	yes	yes	yes	yes	1	yes	Retrospective study	1	7.517
1	1	OpenEvidence	yes	yes	yes	yes	1	yes	Case report	1	5.628
1	1	OpenEvidence	yes	yes	yes	yes	1	yes	Retrospective study	1	5.691
1	1	OpenEvidence	yes	yes	yes	yes	1	no	cohort study	1	7.112
1	1	OpenEvidence	yes	yes	yes	yes	1	yes	Practice Guideline	1	7.416
1	1	OpenEvidence	yes	yes	yes	yes	1	yes	Clinical Trial	1	5.167
1	1	OpenEvidence	yes	yes	yes	yes	1	yes	Retrospective study	1	5.226
1	1	OpenEvidence	yes	yes	yes	yes	1	yes	Retrospective study	1	8.278
1	1	OpenEvidence	yes	yes	yes	yes	1	yes	review	2	2.328
1	1	OpenEvidence	yes	yes	yes	yes	1	yes	review	3	1.847
1	1	OpenEvidence	yes	yes	yes	yes	1	yes	Retrospective study	1	2.273
1	1	OpenEvidence	yes	yes	yes	yes	1	yes	Retrospective study	1	3.839
1	1	OpenEvidence	yes	yes	yes	yes	1	yes	Retrospective study	1	2.754
1	1	OpenEvidence	yes	yes	yes	yes	1	yes	review	1	15.945
1	1	OpenEvidence	yes	yes	yes	yes	1	no	review	1	7.837
1	1	OpenEvidence	yes	yes	yes	yes	1	no	Retrospective study	1	4.313
1	1	OpenEvidence	yes	yes	yes	yes	1	yes	review	1	6.47
1	1	OpenEvidence	yes	yes	yes	yes	1	yes	Practice Guideline	1	3.27
1	1	OpenEvidence	yes	yes	yes	yes	1	yes	review	2	2.492
1	1	OpenEvidence	yes	yes	yes	yes	1	yes	review	1	3.075
1	1	OpenEvidence	yes	yes	yes	yes	1	yes	review	1	7.025
1	1	OpenEvidence	yes	yes	yes	yes	1	yes	review	1	2.808
1	1	OpenEvidence	yes	yes	yes	yes	1	yes	article	1	10.501
1	1	OpenEvidence	yes	yes	yes	yes	1	yes	Practice Guideline	1	6.185
1	1	OpenEvidence	yes	yes	yes	yes	1	yes	Practice Guideline	1	7.025
1	1	OpenEvidence	yes	yes	yes	yes	1	yes	Practice Guideline	1	7.025
1	1	OpenEvidence	yes	yes	yes	yes	1	yes	review	1	3.06
1	1	OpenEvidence	yes	yes	yes	yes	1	yes	review	1	5.085
1	1	OpenEvidence	yes	yes	yes	yes	1	yes	review	1	6.47
1	1	OpenEvidence	yes	yes	yes	yes	1	yes	Systematic Review and Meta-Analysis	1	5.083
1	1	OpenEvidence	yes	yes	yes	yes	1	yes	Systematic Review and Meta-Analysis	1	3.27
1	1	OpenEvidence	yes	yes	yes	yes	1	yes	Systematic Review	1	2.113
1	1	OpenEvidence	yes	yes	yes	yes	1	yes	Systematic Review	1	15.098
1	1	OpenEvidence	yes	yes	yes	yes	1	yes	Systematic Review and Meta-analysis	1	3.851
1	1	OpenEvidence	yes	yes	yes	yes	1	yes	Meta-analysis of RCT	1	5.305
1	1	OpenEvidence	yes	NA	NA	NA	NA	yes	website	NA	NA
1	1	OpenEvidence	yes	yes	yes	yes	1	no	Review	1	6.47
1	1	OpenEvidence	yes	yes	yes	yes	1	yes	Review	1	7.491
1	1	OpenEvidence	yes	yes	yes	yes	1	yes	guidelines	1	5.453
1	1	OpenEvidence	yes	yes	yes	yes	1	yes	Review	2	1.117
1	1	OpenEvidence	yes	yes	yes	yes	1	yes	guidelines	1	6.47
1	1	OpenEvidence	yes	yes	yes	yes	1	yes	Review	1	5.354
1	1	OpenEvidence	yes	NA	NA	NA	NA	yes	website	NA	NA
1	1	OpenEvidence	yes	yes	yes	yes	1	yes	RCT	1	2.218
1	1	OpenEvidence	yes	yes	yes	yes	1	yes	guidelines	1	9.598
1	1	OpenEvidence	yes	yes	yes	yes	1	yes	guidelines	1	6.398
1	1	OpenEvidence	yes	yes	yes	yes	1	yes	guidelines	1	2.675
1	1	OpenEvidence	yes	yes	yes	yes	1	yes	RCT	1	2.506
1	1	OpenEvidence	yes	yes	yes	yes	1	yes	systematic review and meta-analysis	2	2.304
1	1	OpenEvidence	yes	yes	yes	yes	1	yes	Systematic review and meta-analysis	1	2.675
1	1	OpenEvidence	yes	NA	NA	NA	NA	no	website	NA	NA
1	1	OpenEvidence	yes	yes	yes	yes	1	yes	combined analysis	1	3.6
1	1	OpenEvidence	yes	yes	yes	yes	1	yes	prospective study	1	3.721
1	1	OpenEvidence	yes	yes	yes	yes	1	yes	RCT	1	5.187
1	1	OpenEvidence	yes	yes	yes	yes	1	yes	Review	1	6.96
1	1	OpenEvidence	yes	yes	yes	yes	1	yes	Practice Guideline	1	1.969
1	1	OpenEvidence	yes	yes	yes	yes	1	yes	Practice Guideline	1	6.47
1	1	OpenEvidence	yes	yes	yes	yes	1	yes	Practice Guideline	1	1.969
1	1	OpenEvidence	yes	yes	yes	yes	1	yes	review	3	0.792
1	1	OpenEvidence	yes	yes	yes	yes	1	yes	review	1	2.287
1	1	OpenEvidence	yes	yes	yes	yes	1	yes	review	1	7.201
1	1	OpenEvidence	yes	yes	yes	yes	1	yes	review	1	2.958
1	1	OpenEvidence	yes	yes	yes	yes	1	yes	Systematic Review With Meta-Analysis	1	7.796
1	1	OpenEvidence	yes	yes	yes	yes	1	yes	review	1	2.64
1	1	OpenEvidence	yes	yes	yes	yes	1	yes	meta-analysis	NA	NA
1	1	OpenEvidence	yes	yes	yes	yes	1	yes	Practice Guideline	1	6.47
1	1	OpenEvidence	yes	yes	yes	yes	1	yes	Practice Guideline	1	6.415
1	1	OpenEvidence	yes	yes	yes	yes	1	yes	systematic review and network meta-analysis	1	7.176
1	1	OpenEvidence	yes	yes	yes	yes	1	yes	review	1	2.965
1	1	OpenEvidence	yes	yes	yes	yes	1	yes	review	1	2.674
1	1	OpenEvidence	yes	yes	yes	yes	1	yes	Systematic Review and Network Meta-Analysis	1	7.806
1	1	OpenEvidence	yes	yes	yes	yes	1	yes	meta-analysis	NA	NA
1	1	OpenEvidence	yes	yes	yes	yes	1	yes	systematic review	1	4.241
1	1	OpenEvidence	yes	yes	yes	yes	1	yes	Systematic Review and Meta-analysis	1	2.617
1	1	OpenEvidence	yes	yes	yes	yes	1	yes	Systematic Review and Meta-analysis	1	4.385
1	1	OpenEvidence	yes	yes	yes	yes	1	yes	systematic review	1	2.217
1	1	OpenEvidence	yes	yes	yes	yes	1	yes	review	1	3.67
1	1	OpenEvidence	yes	yes	yes	yes	1	yes	review	1	4.118
1	1	OpenEvidence	yes	yes	yes	yes	1	yes	systematic review and meta-analysis	1	7.796
1	1	OpenEvidence	yes	yes	yes	yes	1	no	review	1	5.156
1	1	OpenEvidence	yes	yes	yes	yes	1	yes	Systematic Review and Meta-Analysis	2	2.493
1	1	OpenEvidence	yes	yes	yes	yes	1	yes	Systematic Review and Meta-Analysis	1	1.961
1	0	GPTo1	yes	yes	yes	no	0.67	yes	prospective study	1	10.45
1	0	GPTo1	no	NA	NA	NA	NA	NA	NA	NA	NA
1	0	GPTo1	no	NA	NA	NA	NA	NA	NA	NA	NA
1	0	GPTo1	no	NA	NA	NA	NA	NA	NA	NA	NA
1	0	GPTo1	yes	yes	yes	yes	100	yes	guidelines	1	12.48
1	0	GPTo1	no	NA	NA	NA	NA	NA	NA	NA	NA
1	0	GPTo1	yes	yes	yes	yes	100	yes	review	1	12.48
1	0	GPTo1	yes	no	yes	yes	0.67	yes	guidelines	1	9.2
1	0	GPTo1	yes	yes	yes	yes	100	yes	review	1	11.67
1	0	GPTo1	yes	yes	yes	yes	100	yes	review	1	12.48
1	0	GPTo1	yes	yes	yes	yes	100	yes	review	2	3.47
1	0	GPTo1	yes	yes	NA	yes	100	yes	guidelines	NA	NA
1	0	GPTo1	yes	NA	NA	yes	100	yes	guidelines	NA	NA
1	0	GPTo1	yes	NA	NA	yes	100	yes	guidelines	NA	NA
1	0	GPTo1	yes	NA	NA	yes	100	yes	website	NA	NA
1	0	GPTo1	no	NA	NA	NA	NA	NA	NA	NA	NA
1	0	GPTo1	yes	no	yes	yes	0.67	yes	review	1	12.48
1	0	GPTo1	no	NA	NA	NA	NA	NA	NA	NA	NA
1	0	GPTo1	no	NA	NA	NA	NA	NA	NA	NA	NA
1	0	GPTo1	no	NA	NA	NA	NA	NA	NA	NA	NA
1	0	GPTo1	yes	no	yes	yes	0.67	yes	review	1	3.04
1	0	GPTo1	no	NA	NA	NA	NA	NA	NA	NA	NA
1	0	GPT4o	yes	yes	yes	yes	100	yes	letter	1	17.79
1	0	GPT4o	yes	yes	yes	yes	100	yes	review	1	3.41
1	0	GPT4o	no	NA	NA	NA	NA	NA	NA	NA	NA
1	0	GPT4o	yes	yes	yes	yes	100	yes	recommendation	1	12.48
1	0	GPT4o	yes	NA	NA	NA	100	yes	website	NA	NA
1	0	GPT4o	yes	NA	NA	NA	100	yes	guidelines	1	12.48
1	0	GPT4o	yes	NA	NA	NA	100	yes	website	NA	NA
1	0	GPT4o	yes	NA	NA	NA	100	yes	website	NA	NA
1	0	GPT4o	yes	NA	NA	NA	100	yes	guidelines	1	11.6
1	0	GPT4o	yes	NA	NA	NA	100	yes	RCT	2	2.76
1	0	GPT4o	yes	NA	NA	NA	100	yes	website	NA	NA
1	0	GPT4o	yes	NA	NA	NA	100	yes	guidelines	2	1.54
1	0	OpenEvidence	yes	yes	yes	yes	100	yes	retrospective study	2	5.46
1	0	OpenEvidence	yes	yes	yes	yes	100	yes	retrospective study	1	11.24
1	0	OpenEvidence	yes	yes	yes	yes	100	yes	retrospective study	1	6.78
1	0	OpenEvidence	yes	yes	yes	yes	100	yes	book	NA	NA
1	0	OpenEvidence	yes	yes	yes	yes	100	yes	guidelines	1	11.24
1	0	OpenEvidence	yes	yes	yes	yes	100	yes	review	2	3
1	0	OpenEvidence	yes	yes	yes	yes	100	yes	retrospective study	1	21.1
1	0	OpenEvidence	yes	yes	yes	yes	100	yes	RCT	2	3.03
1	0	OpenEvidence	yes	yes	yes	yes	100	yes	clinical trial	3	2.39
1	0	OpenEvidence	yes	yes	yes	yes	100	yes	review	1	11.24
1	0	OpenEvidence	yes	yes	yes	yes	100	yes	website	NA	NA
1	0	OpenEvidence	yes	yes	yes	yes	100	yes	review	1	157.37
1	0	OpenEvidence	yes	yes	yes	yes	100	yes	guidelines	1	22.68
1	0	OpenEvidence	yes	yes	yes	yes	100	yes	review	1	22.68
1	0	OpenEvidence	yes	yes	yes	yes	100	yes	guidelines	1	7.7
1	0	OpenEvidence	yes	yes	yes	yes	100	yes	review	4	2.5
1	0	OpenEvidence	yes	yes	yes	yes	100	yes	clinical trial	1	17.15
1	0	OpenEvidence	yes	yes	yes	yes	100	yes	case report	4	1.3
1	0	OpenEvidence	yes	yes	yes	yes	100	yes	guidelines	1	3.89
1	0	OpenEvidence	yes	yes	yes	yes	100	yes	review	2	3.8
1	0	OpenEvidence	yes	yes	yes	yes	100	yes	guidelines	2	2.02
1	0	OpenEvidence	yes	yes	yes	yes	100	yes	article	1	11.24
1	0	OpenEvidence	yes	yes	yes	yes	100	yes	review	1	11.24
1	0	OpenEvidence	yes	yes	yes	yes	100	yes	guidelines	2	2.02
1	0	OpenEvidence	yes	yes	yes	yes	100	yes	SR and MA	1	11.24
2	1	Human researcher	yes	yes	yes	yes	1	yes	Review	2	NA
2	1	Human researcher	yes	yes	yes	yes	1	yes	Review	1	0.84
2	1	Human researcher	yes	yes	yes	yes	1	yes	NA	NA	NA
2	1	Human researcher	yes	yes	yes	yes	1	yes	Clinical Practice Guidelines	NA	NA
2	1	Human researcher	yes	yes	yes	yes	1	yes	Review	1	157
2	1	Human researcher	yes	yes	yes	yes	1	yes	Review	2	0.73
2	1	Human researcher	yes	yes	yes	yes	1	yes	case reports	NA	NA
2	1	Human researcher	yes	yes	yes	yes	1	yes	Clinical Practice Guidelines	1	4.9
2	1	Human researcher	yes	yes	yes	yes	1	yes	review	1	14.9
2	1	Human researcher	yes	yes	yes	yes	1	yes	Clinical Practice Guidelines	1	4.9
2	1	Human researcher	yes	yes	yes	yes	1	yes	systemic review	NA	NA
2	1	Human researcher	yes	yes	yes	yes	1	yes	review	2	5.1
2	1	Human researcher	yes	yes	yes	yes	1	yes	systemic review and meta analysis	2	1.5
2	1	Human researcher	yes	yes	yes	yes	1	yes	systemic review and meta analysis	2	1.5
2	1	Human researcher	yes	yes	yes	yes	1	no	meta analysis	2	1
2	1	Human researcher	yes	yes	yes	yes	1	no	meta analysis	2	1.4
2	1	Human researcher	yes	yes	yes	yes	1	yes	review	2	2.1
2	1	Human researcher	yes	yes	yes	yes	1	yes	Review	NA	NA
2	1	Human researcher	yes	yes	yes	yes	1	no	retrospective cohort study	1	5.2
2	1	Human researcher	yes	yes	yes	yes	1	yes	cohort study	1	1.2
2	1	Human researcher	yes	yes	yes	yes	1	yes	review	1	3.1
2	1	Human researcher	yes	yes	yes	yes	1	yes	cohort study	2	1
2	1	Human researcher	yes	yes	yes	yes	1	yes	review	1	2.8
2	1	Human researcher	yes	no	yes	yes	0.67	yes	review	1	2.3
2	1	Human researcher	yes	yes	yes	yes	1	yes	review	NA	NA
2	1	Human researcher	yes	yes	yes	yes	1	yes	practice guidelines	1	3.7
2	1	Human researcher	yes	yes	yes	yes	1	yes	review	NA	NA
2	1	Human researcher	yes	yes	yes	yes	1	yes	practice guidelines	NA	NA
2	1	Human researcher	yes	no	yes	yes	0.67	yes	review	4	NA
2	1	Human researcher	yes	no	no	no	0	yes	review	1	13
2	1	Human researcher	yes	yes	yes	yes	1	yes	review	1	2.3
2	1	Human researcher	yes	yes	yes	yes	1	yes	review	2	NA
2	1	Human researcher	yes	yes	yes	yes	1	yes	systemic review	1	11.8
2	1	Human researcher	yes	yes	yes	yes	1	yes	randomized controlled trial	3	NA
2	1	Human researcher	yes	yes	yes	yes	1	yes	prospective cohort study	3	NA
2	1	Human researcher	yes	yes	yes	yes	1	yes	Comparative Study	2	0.6
2	1	Human researcher	yes	yes	yes	yes	1	yes	retrospective cohort study	3	0.08
2	1	Human researcher	yes	yes	yes	yes	1	yes	clinical trial	2	1.4
2	1	Human researcher	yes	yes	yes	yes	1	yes	meta analysis	1	9.2
2	1	Human researcher	yes	yes	yes	yes	1	yes	review	2	NA
2	1	Human researcher	yes	yes	yes	yes	1	yes	review	2	2.8
2	1	Human researcher	yes	yes	yes	yes	1	yes	review	3	1.4
2	1	Human researcher	no	NA	NA	NA	NA	NA	NA	NA	NA
2	1	Human researcher	yes	yes	yes	yes	1	yes	clinical practice guidelines	1	13
2	1	Human researcher	yes	yes	yes	yes	1	yes	clinical practice guidelines	1	13
2	1	Human researcher	yes	yes	yes	yes	1	yes	clinical practice guidelines	1	2.7
2	1	Human researcher	yes	yes	yes	yes	1	yes	prospective cohort	1	7.9
2	1	Human researcher	yes	yes	yes	yes	1	yes	randomised controlled trial	1	22
2	1	Human researcher	yes	yes	yes	yes	1	yes	clinical practice guidelines	1	4.4
2	1	Human researcher	yes	yes	yes	yes	1	yes	clinical trial	1	2.6
2	1	Human researcher	yes	yes	yes	yes	1	yes	randomised controlled trial	1	45
2	1	Human researcher	yes	yes	yes	yes	1	yes	randomised controlled trial	2	1.9
2	1	Human researcher	yes	yes	yes	yes	1	yes	randomised controlled trial	3	1.7
2	1	Human researcher	yes	yes	yes	yes	1	yes	semi-experimental study	3	0.6
2	1	Human researcher	yes	yes	yes	yes	1	yes	randomised controlled trial	1	4
2	1	Human researcher	yes	yes	yes	yes	1	yes	review	1	3.6
2	1	Human researcher	yes	yes	yes	yes	1	yes	review	2	2.2
2	1	Human researcher	yes	yes	yes	yes	1	yes	retrospective cohort study	NA	5.5
2	1	Human researcher	yes	yes	yes	yes	1	yes	retrospective cohort study	1	2.6
2	1	Human researcher	yes	yes	yes	yes	1	yes	retrospective cohort study	1	1.9
2	1	Human researcher	yes	yes	yes	yes	1	yes	retrospective cohort study	1	3
2	1	Human researcher	yes	yes	yes	yes	1	yes	retrospective cohort study	1	3
2	1	Human researcher	yes	yes	yes	yes	1	yes	retrospective cohort study	1	NA
2	1	Human researcher	yes	yes	yes	yes	1	yes	retrospective cohort study	1	2.4
2	1	Human researcher	yes	yes	yes	yes	1	yes	review	1	0.8
2	1	Human researcher	yes	yes	yes	yes	1	yes	review	1	2.1
2	1	Human researcher	yes	yes	yes	yes	1	yes	clinical practice guidelines	1	9.7
2	1	Human researcher	yes	yes	yes	yes	1	yes	review	2	1.6
2	1	Human researcher	yes	yes	yes	yes	1	yes	clinical practice guidelines	NA	NA
2	1	Human researcher	yes	yes	yes	yes	1	yes	clinical practice guidelines	NA	NA
2	1	Human researcher	yes	yes	yes	yes	1	yes	review	2	3.2
2	1	GPTo1	yes	yes	yes	yes	1	yes	clinical practice guidelines	1	4.9
2	1	GPTo1	no	NA	NA	NA	NA	NA	NA	NA	NA
2	1	GPTo1	yes	no	yes	no	0.33	yes	review	1	0.805
2	1	GPTo1	no	NA	NA	NA	NA	NA	NA	NA	NA
2	1	GPTo1	no	NA	NA	NA	NA	NA	NA	NA	NA
2	1	GPTo1	yes	no	no	no	0	no	review	1	0.805
2	1	GPTo1	no	NA	NA	NA	NA	NA	NA	NA	NA
2	1	GPTo1	no	NA	NA	NA	NA	NA	NA	NA	NA
2	1	GPTo1	no	NA	NA	NA	NA	NA	NA	NA	NA
2	1	GPTo1	no	NA	NA	NA	NA	NA	NA	NA	NA
2	1	GPTo1	no	NA	NA	NA	NA	NA	NA	NA	NA
2	1	GPTo1	no	NA	NA	NA	NA	NA	NA	NA	NA
2	1	GPTo1	no	NA	NA	NA	NA	NA	NA	NA	NA
2	1	GPTo1	no	NA	NA	NA	NA	NA	NA	NA	NA
2	1	GPTo1	yes	yes	no	yes	0.67	yes	review	1	6.326
2	1	GPTo1	no	NA	NA	NA	NA	NA	NA	NA	NA
2	1	GPTo1	no	NA	NA	NA	NA	NA	NA	NA	NA
2	1	GPTo1	no	NA	NA	NA	NA	NA	NA	NA	NA
2	1	GPTo1	no	NA	NA	NA	NA	NA	NA	NA	NA
2	1	GPTo1	no	NA	NA	NA	NA	NA	NA	NA	NA
2	1	GPTo1	no	NA	NA	NA	NA	NA	NA	NA	NA
2	1	GPTo1	no	NA	NA	NA	NA	NA	NA	NA	NA
2	1	GPTo1	no	NA	NA	NA	NA	NA	NA	NA	NA
2	1	GPTo1	no	NA	NA	NA	NA	NA	NA	NA	NA
2	1	GPTo1	yes	no	no	no	0	yes	review	1	3.329
2	1	GPTo1	yes	no	no	no	0	yes	review	4	0.281
2	1	GPTo1	no	NA	NA	NA	NA	NA	NA	NA	NA
2	1	GPTo1	yes	yes	yes	yes	1	yes	practice guideline	1	7.393
2	1	GPTo1	no	NA	NA	NA	NA	NA	NA	NA	NA
2	1	GPTo1	yes	yes	yes	yes	1	no	Position Paper	1	7.751
2	1	GPTo1	no	NA	NA	NA	NA	NA	NA	NA	NA
2	1	GPTo1	yes	no	yes	no	0.33	NA	NA	NA	NA
2	1	GPTo1	no	NA	NA	NA	NA	NA	NA	NA	NA
2	1	GPTo1	no	NA	NA	NA	NA	NA	NA	NA	NA
2	1	GPTo1	no	NA	NA	NA	NA	NA	NA	NA	NA
2	1	GPTo1	no	NA	NA	NA	NA	NA	NA	NA	NA
2	1	GPTo1	no	NA	NA	NA	NA	NA	NA	NA	NA
2	1	GPTo1	no	NA	NA	NA	NA	NA	NA	NA	NA
2	1	GPTo1	yes	yes	yes	yes	1	yes	expert consensus statement	1	10.594
2	1	GPTo1	no	NA	NA	NA	NA	NA	NA	NA	NA
2	1	GPTo1	yes	yes	yes	yes	1	yes	systematic review	1	7.071
2	1	GPTo1	yes	yes	yes	yes	1	yes	practice guideline	1	2.374
2	1	GPTo1	no	NA	NA	NA	NA	NA	NA	NA	NA
2	1	GPTo1	yes	yes	yes	yes	1	yes	practice guideline	1	7.055
2	1	GPTo1	no	NA	NA	NA	NA	NA	NA	NA	NA
2	1	GPTo1	yes	yes	yes	yes	1	yes	Systematic Review and Meta-analysis	1	4.106
2	1	GPTo1	no	NA	NA	NA	NA	NA	NA	NA	NA
2	1	GPTo1	no	NA	NA	NA	NA	NA	NA	NA	NA
2	1	GPTo1	no	NA	NA	NA	NA	NA	NA	NA	NA
2	1	GPTo1	no	NA	NA	NA	NA	NA	NA	NA	NA
2	1	GPTo1	no	NA	NA	NA	NA	NA	NA	NA	NA
2	1	GPTo1	yes	yes	yes	yes	1	yes	review	1	1.591
2	1	GPTo1	yes	no	no	no	0	yes	retrospective study	1	3.121
2	1	GPTo1	yes	yes	yes	yes	1	no	retrospective study	1	15.731
2	1	GPTo1	yes	yes	yes	no	0.67	yes	review	2	1.821
2	1	GPTo1	yes	yes	yes	yes	1	NA	retrospective study	1	2.625
2	1	GPTo1	no	NA	NA	NA	NA	NA	NA	NA	NA
2	1	GPTo1	no	NA	NA	NA	NA	NA	NA	NA	NA
2	1	GPTo1	yes	no	no	no	0	no	clinical guidelines	NA	NA
2	1	GPTo1	no	NA	NA	NA	NA	NA	NA	NA	NA
2	1	GPTo1	no	NA	NA	NA	NA	NA	NA	NA	NA
2	1	OpenEvidence	yes	yes	yes	yes	1	yes	case report	1	1.744
2	1	OpenEvidence	yes	yes	yes	yes	1	yes	review	1	0.988
2	1	OpenEvidence	yes	yes	yes	yes	1	yes	case report	NA	NA
2	1	OpenEvidence	yes	yes	yes	yes	1	yes	case report	1	2.016
2	1	OpenEvidence	yes	yes	yes	yes	1	yes	case report	1	2.027
2	1	OpenEvidence	yes	yes	yes	no	1	yes	case report	1	1.992
2	1	OpenEvidence	yes	yes	yes	yes	1	yes	case report	1	2.028
2	1	OpenEvidence	yes	yes	yes	yes	1	yes	case report	NA	NA
2	1	OpenEvidence	yes	yes	yes	yes	1	yes	systematic review and meta-analysis	1	3.101
2	1	OpenEvidence	yes	yes	yes	yes	1	yes	Practice Guideline	1	2.952
2	1	OpenEvidence	yes	yes	yes	yes	1	yes	Practice Guideline	1	2.811
2	1	OpenEvidence	yes	yes	yes	yes	1	yes	Practice Guideline	1	8.817
2	1	OpenEvidence	yes	yes	yes	yes	1	yes	retrospective study	1	4.395
2	1	OpenEvidence	yes	yes	yes	yes	1	yes	retrospective study	1	2.761
2	1	OpenEvidence	yes	yes	yes	yes	1	yes	retrospective study	1	1.519
2	1	OpenEvidence	yes	yes	yes	yes	1	yes	retrospective study	1	1.942
2	1	OpenEvidence	yes	yes	yes	yes	1	yes	Practice Guideline	1	1.475
2	1	OpenEvidence	yes	yes	yes	yes	1	yes	case report	2	2.363
2	1	OpenEvidence	yes	yes	yes	yes	1	yes	retrospective study	1	3.4
2	1	OpenEvidence	yes	yes	yes	yes	1	yes	prospective study	1	8.115
2	1	OpenEvidence	yes	yes	yes	yes	1	yes	clinical trial	1	5.79
2	1	OpenEvidence	yes	yes	yes	yes	1	yes	clinical trial	1	3.016
2	1	OpenEvidence	yes	yes	yes	yes	1	yes	Retrospective study	2	2.069
2	1	OpenEvidence	yes	yes	yes	yes	1	yes	Prospective Study	1	3.263
2	1	OpenEvidence	yes	yes	yes	yes	1	yes	Retrospective study	2	2.738
2	1	OpenEvidence	yes	yes	yes	yes	1	yes	Systematic Review and Network Meta- Analysis	2	1.689
2	1	OpenEvidence	yes	yes	yes	yes	1	yes	Retrospective study	1	5.838
2	1	OpenEvidence	yes	yes	yes	yes	1	yes	Systematic Review and Network Meta- Analysis	2	1.426
2	1	OpenEvidence	yes	yes	yes	yes	1	yes	Meta-Analysis	1	2.757
2	1	OpenEvidence	yes	yes	yes	yes	1	yes	Systematic Review	1	2.163
2	1	OpenEvidence	yes	yes	yes	yes	1	yes	Retrospective study	2	0.99
2	1	OpenEvidence	yes	yes	yes	yes	1	yes	review	1	2.347
2	1	OpenEvidence	yes	yes	yes	yes	1	yes	Retrospective study	2	1.929
2	1	OpenEvidence	yes	yes	yes	yes	1	yes	Prospective Study	1	2.88
2	1	OpenEvidence	yes	yes	yes	yes	1	yes	clinical trial	1	7.438
2	1	OpenEvidence	yes	yes	yes	yes	1	yes	book	NA	NA
2	1	OpenEvidence	yes	yes	yes	yes	1	yes	review	1	1.644
2	1	OpenEvidence	yes	yes	yes	yes	1	yes	review	1	5.579
2	1	OpenEvidence	yes	yes	yes	yes	1	no	Practice Guideline	1	7.437
2	1	OpenEvidence	yes	yes	yes	yes	1	yes	Prospective Study	1	3.498
2	1	OpenEvidence	yes	yes	yes	yes	1	yes	Prospective Study	2	2.4
2	1	OpenEvidence	yes	yes	yes	yes	1	yes	review	1	5.371
2	1	OpenEvidence	yes	yes	yes	yes	1	yes	review	2	2.294
2	1	OpenEvidence	yes	yes	yes	yes	1	yes	review	1	2.814
2	1	OpenEvidence	yes	yes	yes	yes	1	yes	Retrospective study	1	2.717
2	1	OpenEvidence	yes	yes	yes	yes	1	yes	Systematic review	1	2.717
2	1	OpenEvidence	yes	yes	yes	yes	1	yes	review	2	2.996
2	1	OpenEvidence	yes	yes	yes	yes	1	yes	review	1	4.918
2	1	OpenEvidence	yes	yes	yes	yes	1	yes	review	1	2.717
2	1	OpenEvidence	yes	yes	yes	yes	1	yes	Prospective Study	1	14.519
2	1	OpenEvidence	yes	yes	yes	yes	1	yes	systematic review and meta-analysis	1	8.587
2	1	OpenEvidence	yes	yes	yes	yes	1	yes	retrospective study	1	3.3
2	1	OpenEvidence	yes	yes	yes	yes	1	yes	review	1	5.083
2	1	OpenEvidence	yes	yes	yes	yes	1	yes	review	1	5.01
2	1	OpenEvidence	yes	yes	yes	yes	1	yes	review	1	2.613
2	1	OpenEvidence	yes	yes	yes	yes	1	yes	review	1	2.613
2	1	OpenEvidence	yes	yes	yes	yes	1	yes	review	1	5.026
2	1	OpenEvidence	yes	yes	yes	yes	1	yes	review	1	10.816
2	1	OpenEvidence	yes	yes	yes	yes	1	yes	review	1	3.616
2	1	OpenEvidence	yes	yes	yes	yes	1	yes	review	2	3.081
2	1	OpenEvidence	yes	yes	yes	yes	1	yes	systematic review and meta-analysis	1	3.832
2	1	OpenEvidence	yes	yes	yes	yes	1	yes	Systematic review	1	2.824
2	1	OpenEvidence	yes	yes	yes	yes	1	yes	Practice Guideline	1	4.38
2	1	OpenEvidence	yes	yes	yes	yes	1	yes	systematic review with meta-analysis	1	8.141
2	1	OpenEvidence	yes	yes	yes	yes	1	yes	Practice Guideline	1	7.703
2	1	OpenEvidence	yes	yes	yes	yes	1	yes	prospective study.	1	5.501
2	1	OpenEvidence	yes	yes	yes	yes	1	yes	Randomized Controlled Trial	1	5.083
2	1	OpenEvidence	yes	yes	yes	yes	1	yes	retrospective study	1	2.416
2	1	OpenEvidence	yes	yes	yes	yes	1	yes	Randomized Controlled Trial	1	5.083
2	1	OpenEvidence	yes	yes	yes	yes	1	yes	Systematic Review and Meta- Analysis	1	3.831
2	1	OpenEvidence	yes	yes	yes	yes	1	yes	review	1	1.591
2	1	OpenEvidence	yes	yes	yes	yes	1	yes	review	2	1.19
2	1	OpenEvidence	yes	yes	yes	yes	1	yes	prospective study	1	2.619
2	1	OpenEvidence	yes	yes	yes	yes	1	yes	Practice Guideline	1	1.772
2	1	OpenEvidence	yes	yes	yes	yes	1	yes	review	2	2.299
2	1	OpenEvidence	yes	yes	yes	yes	1	yes	prospective study	1	2.785
2	1	OpenEvidence	yes	yes	yes	yes	1	yes	Practice Guideline	1	5.817
2	1	OpenEvidence	yes	yes	yes	yes	1	yes	Practice Guideline	3	0.812
2	1	OpenEvidence	yes	yes	yes	yes	1	yes	Randomized Controlled Trial	1	5.99
2	1	OpenEvidence	yes	yes	yes	yes	1	yes	prospective study	1	2.243
2	1	OpenEvidence	yes	yes	yes	yes	1	yes	Retrospective study	1	3.514
2	1	OpenEvidence	yes	yes	yes	yes	1	yes	Retrospective study	1	5.631
2	1	OpenEvidence	yes	yes	yes	yes	1	yes	Retrospective study	1	1.247
2	1	GPT4o	yes	yes	yes	yes	1	yes	Practice Guideline	2	0.804
2	1	GPT4o	yes	yes	yes	yes	1	yes	case report and literature review	2	1.178
2	1	GPT4o	yes	yes	yes	yes	1	yes	case report and literature review	2	2.076
2	1	GPT4o	yes	yes	yes	yes	1	yes	systematic review of case reports	3	1.2
2	1	GPT4o	yes	yes	yes	yes	1	yes	guideline	1	2.952
2	1	GPT4o	yes	yes	yes	yes	1	yes	guideline	1	1.603
2	1	GPT4o	yes	yes	yes	yes	1	yes	guideline	1	2.214
2	1	GPT4o	yes	yes	yes	yes	1	yes	retrospective study	1	1.943
2	1	GPT4o	yes	yes	yes	yes	1	yes	case report	3	1.2
2	1	GPT4o	yes	yes	yes	yes	1	yes	Case Report and Literature Review	2	2.47
2	1	GPT4o	yes	NA	NA	NA	NA	yes	website	NA	NA
2	1	GPT4o	yes	NA	NA	NA	NA	yes	website	NA	NA
2	1	GPT4o	yes	yes	yes	yes	1	yes	Case Report and Literature Review	NA	NA
2	1	GPT4o	yes	NA	NA	NA	NA	yes	website	NA	NA
2	1	GPT4o	yes	NA	NA	NA	NA	yes	website	NA	NA
2	1	GPT4o	yes	NA	NA	NA	NA	yes	website	NA	NA
2	1	GPT4o	yes	NA	NA	NA	NA	yes	website	NA	NA
2	1	GPT4o	yes	NA	NA	NA	NA	yes	website	NA	NA
2	1	GPT4o	yes	yes	yes	yes	1	yes	Retrospective study	1	3.553
2	1	GPT4o	yes	yes	yes	yes	1	yes	Retrospective study	1	3.553
2	1	GPT4o	yes	yes	yes	yes	1	no	Retrospective study	2	2.738
2	1	GPT4o	yes	NA	NA	NA	NA	no	website	NA	NA
2	1	GPT4o	yes	NA	NA	NA	NA	yes	website	NA	NA
2	1	GPT4o	yes	yes	yes	yes	1	yes	Retrospective study	1	3.666
2	1	GPT4o	yes	yes	yes	yes	1	yes	review	1	3.205
2	1	GPT4o	yes	yes	yes	yes	1	yes	prospective study	1	3.72
2	1	GPT4o	yes	yes	yes	yes	1	yes	online book	NA	NA
2	1	GPT4o	yes	NA	NA	NA	1	yes	website	NA	NA
2	1	GPT4o	yes	yes	yes	yes	1	yes	review	2	1.849
2	1	GPT4o	yes	NA	NA	NA	1	yes	website	NA	NA
2	1	GPT4o	yes	yes	yes	yes	1	yes	review	1	2.727
2	1	GPT4o	yes	yes	yes	yes	1	yes	review	NA	NA
2	1	GPT4o	yes	NA	NA	NA	NA	yes	website	NA	NA
2	1	GPT4o	yes	NA	NA	NA	NA	yes	website	NA	NA
2	1	GPT4o	yes	yes	yes	yes	1	yes	systematic review with meta-analysi	1	8.141
2	1	GPT4o	yes	yes	yes	yes	1	no	Systematic review	1	2.824
2	1	GPT4o	yes	NA	NA	NA	NA	yes	website	NA	NA
2	1	GPT4o	yes	yes	yes	yes	1	yes	review	3	1.492
2	1	GPT4o	yes	NA	NA	NA	NA	yes	website	NA	NA
2	1	GPT4o	yes	yes	yes	yes	1	yes	review	1	2.613
2	1	GPT4o	yes	yes	yes	yes	1	yes	review	2	3.046
2	1	GPT4o	yes	NA	NA	NA	NA	yes	website	NA	NA
2	1	GPT4o	yes	NA	NA	NA	NA	no	website	NA	NA
2	1	GPT4o	yes	NA	NA	NA	NA	yes	website	NA	NA
2	1	GPT4o	yes	NA	NA	NA	NA	yes	website	NA	NA
2	1	GPT4o	yes	yes	yes	yes	1	yes	retrospective study	2	1.063
2	1	GPT4o	yes	yes	yes	yes	1	yes	practice Guideline	2	0.812
2	1	GPT4o	yes	yes	yes	yes	1	yes	systematic review	1	4.443
2	1	GPT4o	yes	NA	NA	NA	NA	yes	website	NA	NA
2	1	GPT4o	yes	yes	yes	yes	1	no	systematic review	1	4.443
2	0	GPTo1	no	NA	NA	NA	NA	NA	NA	NA	NA
2	0	GPTo1	yes	yes	yes	yes	100	yes	guidelines	3	1.76
2	0	GPTo1	no	NA	NA	NA	NA	NA	NA	NA	NA
2	0	GPTo1	no	NA	NA	NA	NA	NA	NA	NA	NA
2	0	GPTo1	yes	no	no	yes	0.33	yes	article	3	NA
2	0	GPTo1	yes	yes	yes	yes	100	yes	guidelines	3	1.76
2	0	GPTo1	yes	yes	yes	yes	100	no	MA and SR	1	3.05
2	0	GPTo1	yes	yes	yes	yes	100	yes	review	1	2.18
2	0	GPTo1	yes	yes	yes	yes	100	yes	review	2	1.63
2	0	GPTo1	yes	NA	NA	yes	100	yes	guidelines	1	6.2
2	0	GPTo1	yes	NA	yes	yes	100	yes	guidelines	1	2.18
2	0	OpenEvidence	yes	yes	yes	yes	100	yes	retrospective study	1	7.12
2	0	OpenEvidence	yes	yes	yes	yes	100	yes	case report	3	1.31
2	0	OpenEvidence	yes	yes	yes	yes	100	yes	retrospective study	3	1.3
2	0	OpenEvidence	yes	yes	yes	yes	100	yes	retrospective study	3	2.79
2	0	OpenEvidence	yes	yes	yes	yes	100	yes	retrospective study	3	2
2	0	OpenEvidence	yes	yes	yes	yes	100	yes	retrospective study	3	2.12
2	0	OpenEvidence	yes	yes	yes	yes	100	yes	guidelines	1	11.05
2	0	OpenEvidence	yes	yes	yes	yes	100	yes	retrospective study	2	2.3
2	0	OpenEvidence	yes	yes	yes	yes	100	yes	guidelines	1	6.1
2	0	OpenEvidence	yes	yes	yes	yes	100	yes	observational study	3	2.75
2	0	OpenEvidence	yes	yes	yes	yes	100	yes	review	1	5.36
2	0	OpenEvidence	yes	yes	yes	yes	100	yes	retrospective study	1	9.42
2	0	OpenEvidence	yes	yes	yes	yes	100	yes	retrospective study	1	15.04
2	0	OpenEvidence	yes	yes	yes	yes	100	yes	review	2	4.3
2	0	OpenEvidence	yes	yes	yes	yes	100	yes	review	3	2.29
2	0	OpenEvidence	yes	yes	yes	yes	100	yes	retrospective study	3	2.9
2	0	OpenEvidence	yes	yes	yes	yes	100	yes	guidelines	1	5.35
2	0	OpenEvidence	yes	yes	yes	yes	100	yes	multicenter study	4	2.12
2	0	OpenEvidence	yes	yes	yes	yes	100	yes	guidelines	1	9.7
3	1	Human researcher	yes	yes	yes	yes	1	yes	Book Chapter		Not relevant
3	1	Human researcher	yes	yes	yes	yes	1	yes	Article	3	1.62
3	1	Human researcher	yes	yes	yes	yes	1	yes	case report and literature review	2	1.014
3	1	Human researcher	yes	NA	yes	NA	0.33	yes	case report	NA	NA
3	1	Human researcher	yes	yes	yes	yes	1	yes	Systemic Review	3	1.2
3	1	Human researcher	yes	yes	yes	yes	1	yes	review	2	2.77
3	1	Human researcher	yes	yes	yes	yes	1	yes	case report	3	1.2
3	1	Human researcher	yes	yes	yes	yes	1	yes	case report	3	0.367
3	1	Human researcher	yes	NA	yes	yes	0.67	yes	case report	3	1.1
3	1	Human researcher	yes	yes	yes	yes	1	yes	case report	3	1.179
3	1	Human researcher	yes	yes	yes	yes	1	yes	case report	2	1.258
3	1	Human researcher	yes	yes	yes	yes	1	yes	case report	3	0.47
3	1	Human researcher	yes	yes	yes	yes	1	yes	case report	3	0.45
3	1	Human researcher	yes	yes	yes	yes	1	NA	case report	1	2.381
3	1	Human researcher	yes	no	yes	no	1	yes	review	NA	NA
3	1	Human researcher	yes	yes	yes	yes	0.33	yes	review	1	0.522
3	1	Human researcher	yes	yes	yes	yes	1	yes	case report	3	1.15
3	1	Human researcher	yes	yes	yes	yes	1	yes	retrospective study	2	2.164
3	1	Human researcher	yes	yes	yes	yes	1	no	observational study	2	2.149
3	1	Human researcher	yes	yes	yes	yes	1	yes	case report	NA	NA
3	1	Human researcher	yes	yes	yes	yes	1	yes	prospective study	3	1
3	1	Human researcher	yes	yes	yes	yes	1	yes	Retrospective study	NA	NA
3	1	Human researcher	yes	no	no	yes	0.33	yes	case report	2	1.023
3	1	Human researcher	yes	yes	yes	yes	1	yes	Case series	2	3.193
3	1	Human researcher	yes	yes	no	yes	0.67	yes	case report	2	0.429
3	1	Human researcher	yes	yes	yes	yes	1	yes	Retrospective study	2	1.557
3	1	Human researcher	yes	yes	yes	yes	1	yes	review	1	4.998
3	1	Human researcher	yes	yes	yes	yes	1	yes	case report and literature review	1	1.598
3	1	Human researcher	yes	yes	yes	yes	1	yes	Retrospective study	1	1.57
3	1	Human researcher	yes	yes	yes	yes	1	yes	review	3	0.578
3	1	Human researcher	yes	yes	yes	yes	1	yes	Cohort study (prospective and retrospective)	1	2.624
3	1	Human researcher	yes	yes	yes	yes	1	no	clinical guidleline	1	10.2
3	1	Human researcher	yes	yes	yes	yes	1	yes	article - genetic register service	2	2.134
3	1	Human researcher	yes	yes	yes	yes	1	yes	review	4	2.19
3	1	Human researcher	yes	yes	yes	yes	1	yes	in vitro study	1	4.289
3	1	Human researcher	yes	yes	yes	yes	1	no	retrospective study	1	3.573
3	1	Human researcher	yes	yes	yes	yes	1	yes	book Chapter	NA	NA
3	1	Human researcher	yes	yes	yes	no	0.67	yes	review	1	1.795
3	1	Human researcher	yes	yes	yes	yes	1	yes	Practice Guideline	1	7.023
3	1	Human researcher	yes	yes	yes	yes	1	yes	review	1	5.426
3	1	Human researcher	yes	yes	yes	yes	1	yes	case report	1	0.829
3	1	Human researcher	yes	yes	yes	no	1	yes	case report	NA	NA
3	1	Human researcher	yes	yes	yes	yes	1	yes	case report	2	0.715
3	1	Human researcher	yes	yes	yes	yes	1	yes	case report	3	0.506
3	1	Human researcher	yes	yes	yes	yes	1	yes	case report	3	0.69
3	1	Human researcher	yes	yes	yes	yes	1	yes	case report	NA	NA
3	1	Human researcher	yes	yes	yes	yes	1	yes	case report	3	1.2
3	1	Human researcher	yes	yes	yes	yes	1	yes	review	2	1.706
3	1	Human researcher	yes	yes	yes	yes	1	yes	cohort study	2	1.412
3	1	Human researcher	yes	yes	yes	yes	1	yes	retrospective study	1	3.573
3	1	Human researcher	yes	yes	yes	yes	1	yes	review	1	1.682
3	1	Human researcher	yes	yes	yes	yes	1	yes	review	2	2.011
3	1	Human researcher	yes	yes	yes	NA	1	yes	website	NA	NA
3	1	Human researcher	yes	yes	yes	yes	1	yes	review	1	6.862
3	1	Human researcher	yes	yes	yes	yes	1	yes	review	1	3.317
3	1	Human researcher	yes	yes	yes	yes	1	yes	review	1	1.642
3	1	Human researcher	yes	yes	yes	yes	1	yes	systematic review	1	3.801
3	1	Human researcher	yes	yes	yes	yes	1	yes	systematic review	3	0.977
3	1	Human researcher	yes	yes	yes	yes	1	yes	multicenter retrospective study	1	2.361
3	1	Human researcher	yes	yes	yes	yes	1	yes	retrospective study	2	2.273
3	1	Human researcher	yes	yes	yes	yes	1	yes	retrospective study	2	2.985
3	1	Human researcher	yes	yes	yes	yes	1	yes	retrospective study	1	2.895
3	1	Human researcher	yes	yes	yes	yes	1	yes	review	2	2.696
3	1	Human researcher	yes	no	yes	yes	0.67	yes	review	2	1.205
3	1	Human researcher	yes	yes	yes	yes	1	yes	review	1	2.457
3	1	Human researcher	yes	yes	yes	yes	1	yes	prospective study	1	2.944
3	1	Human researcher	yes	yes	yes	yes	1	yes	review	1	1.517
3	1	Human researcher	yes	yes	yes	yes	1	yes	review	2	3.59
3	1	Human researcher	yes	yes	yes	yes	1	yes	prospective study	2	2.769
3	1	Human researcher	yes	yes	yes	yes	1	yes	review	2	1.973
3	1	Human researcher	yes	yes	yes	yes	1	yes	case report	1	3.484
3	1	Human researcher	yes	yes	yes	yes	1	NA	review	1	2.457
3	1	Human researcher	yes	yes	yes	yes	1	yes	rct	3	1.404
3	1	Human researcher	yes	yes	yes	yes	1	yes	review	2	1.425
3	1	Human researcher	yes	yes	yes	yes	1	yes	Practice Guideline	1	2.525
3	1	Human researcher	yes	NA	NA	NA	NA	yes	website	NA	NA
3	1	Human researcher	no	NA	NA	NA	NA	NA	website	NA	NA
3	1	Human researcher	yes	yes	yes	yes	1	yes	retrospective study	1	2.436
3	1	Human researcher	yes	yes	yes	yes	1	yes	Practice Guidelines	1	6.692
3	1	Human researcher	yes	yes	yes	yes	1	yes	practice guidelines	1	2.75
3	1	Human researcher	yes	yes	yes	yes	1	yes	rct	2	1.469
3	1	Human researcher	yes	yes	yes	yes	1	yes	rct	1	3.849
3	1	Human researcher	yes	NA	NA	NA	NA	yes	website	NA	NA
3	1	Human researcher	yes	yes	yes	yes	1	yes	retrospective study	1	3.967
3	1	Human researcher	yes	yes	yes	yes	1	yes	Retrospective Study	1	2.486
3	1	Human researcher	yes	yes	yes	yes	1	yes	rct	1	2.277
3	1	Human researcher	yes	yes	yes	yes	1	yes	Practice Guideline	1	3.149
3	1	Human researcher	yes	yes	yes	yes	1	yes	retrospective study	1	1.819
3	1	GPTo1	no	NA	NA	NA	NA	NA	NA	NA	NA
3	1	GPTo1	no	NA	NA	NA	NA	NA	NA	NA	NA
3	1	GPTo1	yes	no	yes	no	0.33	NA	NA	NA	NA
3	1	GPTo1	no	NA	NA	NA	NA	NA	NA	NA	NA
3	1	GPTo1	no	NA	NA	NA	NA	NA	NA	NA	NA
3	1	GPTo1	no	NA	NA	NA	NA	NA	NA	NA	NA
3	1	GPTo1	no	NA	NA	NA	NA	NA	NA	NA	NA
3	1	GPTo1	no	NA	NA	NA	NA	NA	NA	NA	NA
3	1	GPTo1	no	NA	NA	NA	NA	NA	NA	NA	NA
3	1	GPTo1	no	NA	NA	NA	NA	NA	NA	NA	NA
3	1	GPTo1	no	NA	NA	NA	NA	NA	NA	NA	NA
3	1	GPTo1	no	NA	NA	NA	NA	NA	NA	NA	NA
3	1	GPTo1	no	NA	NA	NA	NA	NA	NA	NA	NA
3	1	GPTo1	no	NA	NA	NA	NA	NA	NA	NA	NA
3	1	GPTo1	no	NA	NA	NA	NA	NA	NA	NA	NA
3	1	GPTo1	no	NA	NA	NA	NA	NA	NA	NA	NA
3	1	GPTo1	no	NA	NA	NA	NA	NA	NA	NA	NA
3	1	GPTo1	no	NA	NA	NA	NA	NA	NA	NA	NA
3	1	GPTo1	no	NA	NA	NA	NA	NA	NA	NA	NA
3	1	GPTo1	no	NA	NA	NA	NA	NA	NA	NA	NA
3	1	GPTo1	no	NA	NA	NA	NA	NA	NA	NA	NA
3	1	GPTo1	no	NA	NA	NA	NA	NA	NA	NA	NA
3	1	GPTo1	yes	no	yes	yes	0.67	no	guidelines	1	6.915
3	1	GPTo1	no	NA	NA	NA	NA	NA	NA	NA	NA
3	1	GPTo1	no	NA	NA	NA	NA	NA	NA	NA	NA
3	1	GPTo1	no	NA	NA	NA	NA	NA	NA	NA	NA
3	1	GPTo1	no	NA	NA	NA	NA	NA	NA	NA	NA
3	1	GPTo1	no	NA	NA	NA	NA	NA	NA	NA	NA
3	1	GPTo1	no	NA	NA	NA	NA	NA	NA	NA	NA
3	1	GPTo1	no	NA	NA	NA	NA	NA	NA	NA	NA
3	1	GPTo1	no	NA	NA	NA	NA	NA	NA	NA	NA
3	1	GPTo1	no	NA	NA	NA	NA	NA	NA	NA	NA
3	1	GPTo1	no	NA	NA	NA	NA	NA	NA	NA	NA
3	1	GPTo1	no	NA	NA	NA	NA	NA	NA	NA	NA
3	1	GPTo1	no	NA	NA	NA	NA	NA	NA	NA	NA
3	1	GPTo1	no	NA	NA	NA	NA	NA	NA	NA	NA
3	1	GPTo1	yes	no	yes	no	0.33	yes	book	NA	NA
3	1	GPTo1	no	NA	NA	NA	NA	NA	NA	NA	NA
3	1	GPTo1	yes	no	yes	no	0.33	no	review	1	0.839
3	1	GPTo1	no	NA	NA	NA	NA	NA	NA	NA	NA
3	1	GPTo1	no	NA	NA	NA	NA	NA	NA	NA	NA
3	1	GPTo1	no	NA	NA	NA	NA	NA	NA	NA	NA
3	1	GPTo1	yes	no	no	no	0	no	review	1	1.351
3	1	GPTo1	no	NA	NA	NA	NA	NA	NA	NA	NA
3	1	GPTo1	yes	no	no	no	0	no	Practice Guidelines	1	3.151
3	1	GPTo1	no	NA	NA	NA	NA	NA	NA	NA	NA
3	1	GPTo1	no	NA	NA	NA	NA	NA	NA	NA	NA
3	1	GPTo1	no	NA	NA	NA	NA	NA	NA	NA	NA
3	1	GPTo1	no	NA	NA	NA	NA	NA	NA	NA	NA
3	1	GPTo1	no	NA	NA	NA	NA	NA	NA	NA	NA
3	1	GPTo1	no	NA	NA	NA	NA	NA	NA	NA	NA
3	1	GPTo1	no	NA	NA	NA	NA	NA	NA	NA	NA
3	1	GPTo1	no	NA	NA	NA	NA	NA	NA	NA	NA
3	1	GPTo1	no	NA	NA	NA	NA	NA	NA	NA	NA
3	1	GPTo1	no	NA	NA	NA	NA	NA	NA	NA	NA
3	1	GPTo1	no	NA	NA	NA	NA	NA	NA	NA	NA
3	1	GPTo1	no	NA	NA	NA	NA	NA	NA	NA	NA
3	1	GPTo1	no	NA	NA	NA	NA	NA	NA	NA	NA
3	1	GPTo1	yes	yes	yes	yes	1	NA	review	2	1.657
3	1	GPTo1	yes	yes	no	no	0.33	yes	review	1	9.291
3	1	GPTo1	yes	yes	yes	yes	1	yes	prospective study	1	9.325
3	1	GPTo1	no	NA	NA	NA	NA	NA	NA	NA	NA
3	1	GPTo1	no	NA	NA	NA	NA	NA	NA	NA	NA
3	1	GPTo1	yes	no	no	no	0	yes	systematic review	3	0.75
3	1	GPTo1	no	NA	NA	NA	NA	NA	NA	NA	NA
3	1	GPTo1	no	NA	NA	NA	NA	NA	NA	NA	NA
3	1	GPTo1	no	NA	NA	NA	NA	NA	NA	NA	NA
3	1	GPTo1	no	NA	NA	NA	NA	NA	NA	NA	NA
3	1	GPTo1	no	NA	NA	NA	NA	NA	NA	NA	NA
3	1	GPTo1	yes	yes	yes	yes	1	no	Article	1	15.946
3	1	GPTo1	yes	no	yes	no	0.33	NA	NA	NA	NA
3	1	GPTo1	yes	no	yes	no	0.33	NA	book	NA	NA
3	1	GPTo1	no	NA	NA	NA	NA	NA	NA	NA	NA
3	1	GPTo1	yes	yes	yes	yes	1	NA	NA	1	2.576
3	1	GPTo1	no	NA	NA	NA	NA	NA	NA	NA	NA
3	1	GPTo1	yes	yes	yes	yes	1	no	Review	1	2.09
3	1	GPTo1	no	NA	NA	NA	NA	NA	NA	NA	NA
3	1	GPTo1	no	NA	NA	NA	NA	NA	NA	NA	NA
3	1	GPTo1	no	NA	NA	NA	NA	NA	NA	NA	NA
3	1	GPTo1	yes	no	no	no	0.33	no	Practice Guidelines	2	1.149
3	1	GPTo1	no	NA	NA	NA	NA	NA	NA	NA	NA
3	1	GPTo1	no	NA	NA	NA	NA	NA	NA	NA	NA
3	1	GPTo1	no	NA	NA	NA	NA	NA	NA	NA	NA
3	1	GPTo1	no	NA	NA	NA	NA	NA	NA	NA	NA
3	1	GPTo1	no	NA	NA	NA	NA	NA	NA	NA	NA
3	1	GPTo1	yes	yes	yes	yes	1	yes	prospective study	1	2.842
3	1	GPTo1	yes	yes	yes	yes	1	no	systematic review of RCTs	1	7.18
3	1	GPTo1	no	NA	NA	NA	NA	NA	NA	NA	NA
3	1	GPTo1	yes	no	no	yes	0.33	no	systematic review of RCTs	1	4.443
3	1	GPTo1	no	NA	NA	NA	NA	NA	NA	NA	NA
3	1	GPTo1	yes	no	NA	yes	NA	no	website	NA	NA
3	1	GPTo1	no	NA	NA	NA	NA	NA	NA	NA	NA
3	1	OpenEvidence	yes	yes	yes	yes	1	yes	review	2	0.898
3	1	OpenEvidence	yes	yes	yes	yes	1	yes	case reports and literature review	1	3.089
3	1	OpenEvidence	yes	yes	yes	yes	1	yes	retrospective study	1	0.894
3	1	OpenEvidence	yes	yes	yes	yes	1	yes	Systematic Review	1	5.01
3	1	OpenEvidence	yes	yes	yes	yes	1	yes	case reports and literature review	2	0.761
3	1	OpenEvidence	yes	yes	yes	yes	1	yes	Practice Guideline	1	4.54
3	1	OpenEvidence	yes	yes	yes	yes	1	yes	case report	1	1.609
3	1	OpenEvidence	yes	yes	yes	yes	1	yes	case reports and literature review	2	1.62
3	1	OpenEvidence	yes	yes	yes	yes	1	yes	case reports and literature review	2	1.427
3	1	OpenEvidence	yes	yes	yes	yes	1	yes	case report	1	3.695
3	1	OpenEvidence	yes	yes	yes	yes	1	yes	case reports and literature review	2	1.014
3	1	OpenEvidence	yes	yes	yes	yes	1	yes	case reports and literature review	1	3.28
3	1	OpenEvidence	yes	yes	yes	yes	1	yes	case reports	1	0.429
3	1	OpenEvidence	yes	yes	yes	yes	1	yes	Practice Guideline	NA	NA
3	1	OpenEvidence	yes	yes	yes	yes	1	yes	retrospective study	2	2.15
3	1	OpenEvidence	yes	yes	yes	yes	1	no	review	1	0.522
3	1	OpenEvidence	yes	yes	yes	yes	1	yes	systematic review and meta analysis	1	3.536
3	1	OpenEvidence	yes	yes	yes	yes	1	no	retrospective study	1	2.768
3	1	OpenEvidence	yes	yes	yes	yes	1	no	case reports	1	2.239
3	1	OpenEvidence	yes	yes	yes	yes	1	no	meta analysis	NA	NA
3	1	OpenEvidence	yes	yes	yes	yes	1	no	Review	1	3.569
3	1	OpenEvidence	yes	yes	yes	yes	1	no	Review	2	1.574
3	1	OpenEvidence	yes	yes	yes	yes	1	yes	Review	1	6.392
3	1	OpenEvidence	yes	yes	yes	yes	1	yes	Review	1	9.086
3	1	OpenEvidence	yes	yes	yes	NA	1	yes	book	NA	NA
3	1	OpenEvidence	yes	yes	yes	yes	1	yes	Review	1	8.534
3	1	OpenEvidence	yes	yes	yes	yes	1	yes	Review	1	1.796
3	1	OpenEvidence	yes	yes	yes	yes	1	yes	Practice Guideline	1	7.044
3	1	OpenEvidence	yes	yes	yes	yes	1	yes	Practice Guideline	1	3.151
3	1	OpenEvidence	yes	yes	yes	yes	1	yes	Prospective study	1	4.578
3	1	OpenEvidence	yes	yes	yes	yes	1	yes	review	1	12.183
3	1	OpenEvidence	yes	yes	yes	yes	1	yes	Practice Guideline	1	4.54
3	1	OpenEvidence	yes	yes	yes	yes	1	yes	Practice Guidelines	NA	NA
3	1	OpenEvidence	yes	yes	yes	yes	1	yes	review	1	2.919
3	1	OpenEvidence	yes	yes	yes	yes	1	yes	expert opinion	2	2.29
3	1	OpenEvidence	yes	yes	yes	yes	1	yes	institutional review board‚Äìexempt survey	1	4.96
3	1	OpenEvidence	yes	yes	yes	yes	1	yes	review	1	6.113
3	1	OpenEvidence	yes	yes	yes	yes	1	yes	review	2	2.154
3	1	OpenEvidence	yes	yes	yes	yes	1	yes	retrospective study	1	3.101
3	1	OpenEvidence	yes	yes	yes	yes	1	yes	prospective study	1	3.279
3	1	OpenEvidence	yes	yes	yes	yes	1	yes	prospective study	1	3.612
3	1	OpenEvidence	yes	yes	yes	yes	1	yes	cohort study	1	2.897
3	1	OpenEvidence	yes	yes	yes	yes	1	yes	review	1	1.321
3	1	OpenEvidence	yes	yes	yes	yes	1	yes	case reports	1	1.468
3	1	OpenEvidence	yes	yes	yes	yes	1	yes	case reports	1	1.858
3	1	OpenEvidence	yes	NA	NA	NA	NA	yes	website	NA	NA
3	1	OpenEvidence	yes	yes	yes	yes	1	yes	review	1	1.986
3	1	OpenEvidence	yes	yes	yes	yes	1	yes	Practice guideline	1	4.08
3	1	OpenEvidence	yes	yes	yes	yes	1	yes	review	1	5.586
3	1	OpenEvidence	yes	yes	yes	yes	1	yes	review	2	2.118
3	1	OpenEvidence	yes	yes	yes	yes	1	yes	review	2	1.754
3	1	OpenEvidence	yes	yes	yes	yes	1	yes	review	1	3.31
3	1	OpenEvidence	yes	yes	yes	yes	1	yes	Practice guideline	1	3.853
3	1	OpenEvidence	yes	yes	yes	yes	1	yes	Practice guideline	1	4.54
3	1	OpenEvidence	yes	yes	yes	yes	1	no	review	1	2.683
3	1	OpenEvidence	yes	yes	yes	yes	1	yes	Prospective study	2	2.153
3	1	OpenEvidence	yes	yes	yes	yes	1	no	national survey	1	1.907
3	1	OpenEvidence	yes	yes	yes	yes	1	yes	retrospective study	1	3.975
3	1	OpenEvidence	yes	yes	yes	yes	1	yes	retrospective study	1	2.484
3	1	OpenEvidence	yes	yes	yes	yes	1	yes	retrospective study	1	4.083
3	1	OpenEvidence	yes	yes	yes	yes	1	yes	retrospective study	1	3.853
3	1	OpenEvidence	yes	yes	yes	yes	1	yes	review	1	3.369
3	1	OpenEvidence	yes	yes	yes	yes	1	yes	review	2	0.812
3	1	OpenEvidence	yes	yes	yes	yes	1	yes	review	1	2.472
3	1	OpenEvidence	yes	yes	yes	yes	1	yes	case reports and literature review	1	3.489
3	1	OpenEvidence	yes	yes	yes	yes	1	yes	retrospective study	1	3.06
3	1	OpenEvidence	yes	yes	yes	yes	1	yes	review	2	1.438
3	1	OpenEvidence	yes	yes	yes	yes	1	yes	retrospective study	2	1.098
3	1	OpenEvidence	yes	yes	yes	yes	1	yes	national database study	2	0.919
3	1	OpenEvidence	yes	yes	yes	yes	1	yes	national database study	1	2.743
3	1	OpenEvidence	yes	yes	yes	yes	1	yes	Review	2	3.636
3	1	OpenEvidence	yes	yes	yes	yes	1	yes	Prospective study	1	2.472
3	1	OpenEvidence	yes	yes	yes	yes	1	yes	Review	2	2.29
3	1	OpenEvidence	yes	yes	yes	yes	1	yes	meta-analysis of randomized controlled trials	1	2.972
3	1	OpenEvidence	yes	yes	yes	yes	1	yes	Review	1	3.943
3	1	OpenEvidence	yes	yes	yes	yes	1	yes	Review	1	1.337
3	1	OpenEvidence	yes	yes	yes	yes	1	yes	Prospective study	1	4.602
3	1	OpenEvidence	yes	yes	yes	yes	1	yes	RCT	1	2.316
3	1	OpenEvidence	yes	yes	yes	yes	1	yes	Prospective study	1	2.283
3	1	GPT4o	yes	NA	NA	NA	NA	yes	website	NA	NA
3	1	GPT4o	yes	yes	yes	yes	1	yes	Systemic Review	3	1.1
3	1	GPT4o	yes	NA	NA	NA	NA	yes	NA	NA	NA
3	1	GPT4o	yes	yes	yes	yes	1	yes	case report	3	1.179
3	1	GPT4o	yes	yes	NA	NA	NA	yes	website	NA	NA
3	1	GPT4o	yes	yes	yes	yes	1	yes	case report	3	0.281
3	1	GPT4o	yes	yes	yes	yes	1	yes	case report	NA	NA
3	1	GPT4o	yes	yes	yes	yes	1	yes	case report	3	0.45
3	1	GPT4o	yes	yes	yes	yes	1	yes	case report	3	0.606
3	1	GPT4o	yes	yes	yes	yes	1	no	case report	NA	NA
3	1	GPT4o	yes	yes	yes	yes	1	no	review	1	1.213
3	1	GPT4o	yes	yes	yes	yes	1	yes	retrospective study	1	3.28
3	1	GPT4o	yes	yes	yes	yes	1	yes	retrospective study	2	2.15
3	1	GPT4o	yes	yes	yes	yes	1	yes	practice guideline	1	12.932
3	1	GPT4o	yes	yes	yes	yes	1	yes	case report	4	0.14
3	1	GPT4o	yes	yes	yes	yes	1	yes	case study	1	3.545
3	1	GPT4o	yes	NA	NA	NA	NA	yes	website	NA	NA
3	1	GPT4o	yes	yes	yes	yes	1	yes	article, clinical statement	1	4.996
3	1	GPT4o	yes	yes	yes	yes	1	yes	case report	3	0.413
3	1	GPT4o	yes	NA	NA	NA	NA	yes	website	NA	NA
3	1	GPT4o	yes	yes	yes	yes	1	yes	article	2	2.289
3	1	GPT4o	yes	yes	yes	yes	1	yes	case report	NA	NA
3	1	GPT4o	yes	yes	yes	yes	1	yes	retrospective study	2	1.886
3	1	GPT4o	yes	NA	NA	NA	NA	yes	website	NA	NA
3	1	GPT4o	yes	yes	yes	yes	1	yes	retrospective study	NA	NA
3	1	GPT4o	yes	yes	yes	yes	1	yes	case report	4	0.576
3	1	GPT4o	yes	yes	yes	yes	1	yes	case report	1	3.05
3	1	GPT4o	no	NA	NA	NA	NA	NA	NA	NA	NA
3	1	GPT4o	yes	yes	yes	yes	1	yes	case report	4	0.358
3	1	GPT4o	yes	yes	yes	yes	1	yes	case report	1	0.664
3	1	GPT4o	yes	yes	yes	yes	1	yes	review	1	1.796
3	1	GPT4o	yes	NA	NA	NA	NA	yes	website	NA	NA
3	1	GPT4o	yes	yes	yes	yes	1	yes	review	NA	NA
3	1	GPT4o	yes	NA	NA	NA	NA	no	website	NA	NA
3	1	GPT4o	yes	yes	yes	yes	1	yes	case report and literature review	2	1.374
3	1	GPT4o	yes	yes	yes	NA	0.67	yes	case reports	NA	NA
3	1	GPT4o	yes	yes	yes	yes	1	yes	review	2	1.374
3	1	GPT4o	yes	NA	NA	NA	NA	yes	website	NA	NA
3	1	GPT4o	yes	yes	yes	yes	1	yes	case report	NA	NA
3	1	GPT4o	yes	yes	yes	yes	1	yes	case report	NA	NA
3	1	GPT4o	yes	yes	yes	yes	1	yes	case report	2	1.131
3	1	GPT4o	yes	yes	yes	yes	1	yes	case report	1	3.101
3	1	GPT4o	yes	NA	NA	NA	NA	yes	website	NA	NA
3	1	GPT4o	yes	NA	NA	NA	NA	yes	website	NA	NA
3	1	GPT4o	yes	NA	NA	NA	NA	yes	website	NA	NA
3	1	GPT4o	yes	NA	NA	NA	NA	yes	website	NA	NA
3	1	GPT4o	yes	NA	NA	NA	NA	yes	website	NA	NA
3	1	GPT4o	yes	NA	NA	NA	NA	yes	website	NA	NA
3	1	GPT4o	yes	NA	NA	NA	NA	yes	website	NA	NA
3	1	GPT4o	yes	yes	yes	yes	1	yes	review	1	2.43
3	1	GPT4o	yes	yes	yes	yes	1	NA	book	2	1.781
3	1	GPT4o	yes	NA	NA	NA	NA	yes	website	NA	NA
3	1	GPT4o	yes	yes	yes	yes	1	no	review	1	5.21
3	1	GPT4o	yes	yes	yes	yes	1	yes	systematic review	3	0.75
3	1	GPT4o	yes	yes	yes	yes	1	yes	prospective study	1	3.279
3	1	GPT4o	yes	yes	yes	yes	1	yes	retrospective study	1	2.897
3	1	GPT4o	yes	NA	NA	NA	NA	yes	website	NA	NA
3	1	GPT4o	yes	yes	yes	yes	1	yes	case report	2	0.623
3	1	GPT4o	yes	yes	yes	yes	1	yes	case report	4	0.319
3	1	GPT4o	yes	NA	NA	NA	NA	yes	website	NA	NA
3	1	GPT4o	yes	yes	yes	no	0.67	yes	Tutorial	NA	NA
3	1	GPT4o	yes	yes	yes	yes	1	yes	case report and literature review	1	3.489
3	1	GPT4o	yes	yes	yes	yes	1	yes	systematic review and meta-analysis	2	1.18
3	1	GPT4o	yes	NA	NA	NA	NA	yes	website	NA	NA
3	1	GPT4o	yes	NA	NA	NA	NA	yes	website	NA	NA
3	1	GPT4o	yes	NA	NA	NA	NA	yes	website	NA	NA
3	1	GPT4o	yes	yes	yes	yes	1	yes	retrospective study	2	1.923
3	1	GPT4o	yes	NA	NA	NA	NA	yes	website	NA	NA
3	1	GPT4o	yes	yes	yes	yes	1	yes	case report	1	3.489
3	1	GPT4o	yes	NA	NA	NA	NA	yes	website	NA	NA
3	1	GPT4o	yes	yes	yes	yes	1	yes	Correspondence	1	3.748
3	1	GPT4o	yes	yes	yes	yes	1	yes	review	2	0.216
3	1	GPT4o	yes	yes	yes	yes	1	yes	review	NA	NA
3	1	GPT4o	yes	NA	NA	NA	NA	yes	Supplemental Guide	NA	NA
3	1	GPT4o	yes	NA	NA	NA	NA	yes	website	NA	NA
3	1	GPT4o	yes	NA	NA	NA	NA	yes	Statement	NA	NA
3	1	GPT4o	yes	yes	yes	yes	1	yes	Tutorial	NA	NA
3	1	GPT4o	yes	yes	yes	yes	1	yes	practice guidelines	1	2.493
3	1	GPT4o	yes	yes	yes	yes	1	yes	prospective study	1	3.853
3	1	GPT4o	yes	yes	yes	yes	1	yes	prospective study	1	2.283
3	1	GPT4o	yes	yes	yes	yes	1	yes	systematic revew	1	4.443
3	1	GPT4o	yes	yes	yes	yes	1	yes	systematic revew	1	3.644
3	1	GPT4o	yes	yes	yes	yes	1	yes	systematic revew	1	4.211
3	1	GPT4o	yes	yes	yes	yes	1	yes	retrospective study	2	1.374
3	1	GPT4o	yes	yes	yes	yes	1	yes	retrospective study	2	1.374
3	1	GPT4o	yes	yes	yes	yes	1	yes	prospective study	1	2.283
3	1	GPT4o	yes	yes	yes	yes	1	yes	case report	NA	NA
3	1	GPT4o	yes	NA	NA	NA	NA	NA	website	NA	NA
3	0	GPTo1	yes	yes	yes	NA	100	yes	book	NA	NA
3	0	GPTo1	yes	yes	yes	NA	100	yes	book	NA	NA
3	0	GPTo1	no	NA	NA	NA	NA	NA	NA	NA	NA
3	0	GPTo1	no	NA	NA	NA	NA	NA	NA	NA	NA
3	0	GPTo1	no	NA	NA	NA	NA	NA	NA	NA	NA
3	0	GPTo1	no	NA	NA	NA	NA	NA	NA	NA	NA
3	0	GPTo1	no	NA	NA	NA	NA	NA	NA	NA	NA
3	0	GPTo1	yes	yes	yes	yes	100	yes	review	2	2.26
3	0	GPTo1	yes	yes	yes	yes	100	yes	review	1	1.95
3	0	GPTo1	yes	yes	yes	yes	100	yes	guidelines	1	6.36
3	0	GPTo1	no	NA	NA	NA	NA	NA	NA	NA	NA
3	0	GPTo1	no	NA	NA	NA	NA	NA	NA	NA	NA
3	0	GPTo1	no	NA	NA	NA	NA	NA	NA	NA	NA
3	0	GPTo1	yes	yes	yes	NA	100	yes	book	NA	NA
3	0	GPTo1	yes	NA	NA	yes	100	yes	website	NA	NA
3	0	GPTo1	no	NA	NA	NA	NA	NA	NA	NA	NA
3	0	GPTo1	yes	no	yes	no	0.33	yes	review	4	NA
3	0	GPTo1	no	NA	NA	NA	NA	NA	NA	NA	NA
3	0	GPTo1	yes	yes	yes	yes	100	yes	guidelines	1	8.48
3	0	GPTo1	yes	NA	NA	yes	100	yes	website	NA	NA
3	0	GPTo1	yes	NA	NA	yes	100	yes	website	NA	NA
3	0	GPTo1	no	NA	NA	NA	NA	NA	NA	NA	NA
3	0	GPTo1	yes	yes	yes	yes	100	yes	prospective study	1	28.66
3	0	GPTo1	no	NA	NA	NA	NA	NA	NA	NA	NA
3	0	GPTo1	no	NA	NA	NA	NA	NA	NA	NA	NA
3	0	GPTo1	no	NA	NA	NA	NA	NA	NA	NA	NA
3	0	GPTo1	no	NA	NA	NA	NA	NA	NA	NA	NA
3	0	GPTo1	no	NA	NA	NA	NA	NA	NA	NA	NA
3	0	GPTo1	yes	yes	yes	yes	100	yes	book	NA	NA
3	0	GPTo1	yes	NA	NA	NA	NA	no	website	NA	NA
3	0	GPTo1	no	NA	NA	NA	NA	NA	NA	NA	NA
3	0	GPTo1	no	NA	NA	NA	NA	NA	NA	NA	NA
3	0	GPTo1	no	NA	NA	NA	NA	NA	NA	NA	NA
3	0	GPTo1	no	NA	NA	NA	NA	NA	NA	NA	NA
3	0	GPTo1	no	NA	NA	NA	NA	NA	NA	NA	NA
3	0	GPTo1	no	NA	NA	NA	NA	NA	NA	NA	NA
3	0	GPT4o	yes	NA	NA	NA	NA	yes	website	NA	NA
3	0	GPT4o	yes	yes	yes	yes	100	yes	case report	NA	NA
3	0	GPT4o	yes	NA	NA	NA	NA	yes	website	NA	NA
3	0	GPT4o	yes	NA	NA	NA	NA	yes	website	NA	NA
3	0	GPT4o	yes	NA	NA	NA	NA	yes	website	NA	NA
3	0	GPT4o	no	NA	NA	NA	NA	NA	NA	NA	NA
3	0	GPT4o	no	NA	NA	NA	NA	NA	NA	NA	NA
3	0	GPT4o	no	NA	NA	NA	NA	NA	NA	NA	NA
3	0	GPT4o	yes	NA	NA	NA	NA	yes	website	NA	NA
3	0	GPT4o	yes	yes	yes	yes	100	yes	review	1	2.2
3	0	GPT4o	yes	yes	yes	yes	100	yes	prospective study	2	2.16
3	0	GPT4o	yes	NA	NA	NA	NA	yes	website	NA	NA
3	0	GPT4o	yes	NA	NA	NA	NA	yes	website	NA	NA
3	0	GPT4o	yes	NA	NA	NA	NA	yes	website	NA	NA
3	0	GPT4o	yes	NA	NA	NA	NA	yes	website	NA	NA
3	0	GPT4o	yes	NA	NA	NA	NA	yes	website	NA	NA
3	0	GPT4o	yes	NA	NA	NA	NA	yes	website	NA	NA
3	0	GPT4o	yes	yes	yes	yes	100	yes	review	2	1.7
3	0	GPT4o	yes	NA	NA	NA	NA	yes	website	NA	NA
3	0	OpenEvidence	yes	yes	yes	yes	100	yes	guidelines	1	6.52
3	0	OpenEvidence	yes	yes	yes	yes	100	yes	review	1	4.15
3	0	OpenEvidence	yes	yes	yes	yes	100	yes	case report	1	2.33
3	0	OpenEvidence	yes	yes	yes	yes	100	yes	case report	1	4.28
3	0	OpenEvidence	yes	yes	yes	yes	100	yes	case report	1	2.21
3	0	OpenEvidence	yes	yes	yes	yes	100	yes	review	4	1.19
3	0	OpenEvidence	yes	yes	yes	yes	100	yes	Retrospective study	2	2.9
3	0	OpenEvidence	yes	yes	yes	yes	100	yes	guidelines	1	5.78
3	0	OpenEvidence	yes	yes	yes	yes	100	yes	guidelines	1	8.5
3	0	OpenEvidence	yes	yes	yes	yes	100	yes	Retrospective study	2	3.3
3	0	OpenEvidence	yes	yes	yes	yes	100	yes	guidelines	1	14.73
3	0	OpenEvidence	yes	yes	yes	yes	100	yes	review	1	7.13
3	0	OpenEvidence	yes	yes	yes	yes	100	yes	guidelines	1	17.29
3	0	OpenEvidence	yes	yes	yes	yes	100	yes	Retrospective study	1	4.6
3	0	OpenEvidence	yes	yes	yes	yes	100	yes	guidelines	1	9.56
3	0	OpenEvidence	yes	yes	yes	yes	100	yes	review	1	6.62
3	0	OpenEvidence	yes	yes	yes	yes	100	yes	case report	NA	NA
3	0	OpenEvidence	yes	yes	yes	yes	100	yes	review	1	12.99
3	0	OpenEvidence	yes	yes	yes	yes	100	yes	case report	NA	NA
3	0	OpenEvidence	yes	yes	yes	yes	100	yes	review	1	10.4
3	0	OpenEvidence	yes	yes	yes	yes	100	yes	review	3	1.9
3	0	OpenEvidence	yes	no	yes	yes	0.67	yes	book	NA	NA
3	0	OpenEvidence	yes	yes	yes	yes	100	yes	Retrospective study	2	3.4
3	0	OpenEvidence	yes	yes	yes	yes	100	yes	cross-sectional study	1	12.25
3	0	OpenEvidence	yes	yes	yes	yes	100	yes	Retrospective study	1	3.97
3	0	OpenEvidence	yes	yes	yes	yes	100	yes	Retrospective study	3	2.64
3	0	OpenEvidence	yes	yes	yes	yes	100	yes	Retrospective study	3	2.39
3	0	OpenEvidence	yes	yes	yes	yes	100	yes	review	3	2
3	0	OpenEvidence	yes	yes	yes	yes	100	yes	clinical trial	1	7.37
3	0	OpenEvidence	yes	yes	yes	yes	100	yes	Retrospective study	2	3.06
3	0	OpenEvidence	yes	yes	yes	yes	100	yes	review	2	2.2
3	0	OpenEvidence	yes	yes	yes	yes	100	yes	case report	NA	NA
3	0	OpenEvidence	yes	yes	yes	yes	100	yes	guidelines	1	8.68
3	0	OpenEvidence	yes	yes	yes	yes	100	yes	clinical trial	NA	NA
3	0	OpenEvidence	yes	yes	yes	yes	100	yes	prospective study	2	2.56
3	0	OpenEvidence	yes	yes	yes	yes	100	yes	Retrospective study	1	3.84
3	0	OpenEvidence	yes	yes	yes	yes	100	yes	case report	4	1.04
3	0	OpenEvidence	yes	yes	yes	yes	100	yes	review	1	8.68
3	0	OpenEvidence	yes	yes	yes	yes	100	yes	observational study	1	13.5
3	0	OpenEvidence	yes	yes	yes	yes	100	yes	Retrospective study	1	7.5
3	0	OpenEvidence	yes	yes	yes	yes	100	yes	meta-analysis	1	2.76
3	0	OpenEvidence	yes	yes	yes	yes	100	yes	observational study	1	3.82
3	0	OpenEvidence	yes	yes	yes	yes	100	yes	SR and MA	2	2.31
3	0	OpenEvidence	yes	yes	yes	yes	100	yes	RCT	1	5.48
3	0	OpenEvidence	yes	yes	yes	yes	100	yes	RCT	2	2.82
4	1	GPTo1	no	NA	NA	NA	NA	NA	NA	NA	NA
4	1	GPTo1	no	NA	NA	NA	NA	NA	NA	NA	NA
4	1	GPTo1	no	NA	NA	NA	NA	NA	NA	NA	NA
4	1	GPTo1	yes	yes	yes	yes	1	yes	article	1	3.9
4	1	GPTo1	no	NA	NA	NA	NA	NA	NA	NA	NA
4	1	GPTo1	no	NA	NA	NA	NA	NA	NA	NA	NA
4	1	GPTo1	yes	yes	yes	yes	1	no	review	1	3.805
4	1	GPTo1	no	NA	NA	NA	NA	NA	NA	NA	NA
4	1	GPTo1	no	NA	NA	NA	NA	NA	NA	NA	NA
4	1	GPTo1	no	NA	NA	NA	NA	NA	NA	NA	NA
4	1	GPTo1	yes	yes	yes	yes	1	yes	Clinical Practice Guideline	1	5.29
4	1	GPTo1	yes	yes	yes	yes	1	yes	guideline	1	4.14
4	1	GPTo1	yes	yes	yes	yes	1	yes	Consensus Guidelines	2	1.921
4	1	GPTo1	no	NA	NA	NA	NA	NA	NA	NA	NA
4	1	GPTo1	no	NA	NA	NA	NA	NA	NA	NA	NA
4	1	GPTo1	yes	yes	yes	yes	1	yes	article	1	2.475
4	1	GPTo1	yes	no	yes	yes	0.67	yes	Guideline	1	1.846
4	1	GPTo1	no	NA	NA	NA	NA	NA	NA	NA	NA
4	1	GPTo1	yes	yes	yes	yes	1	no	consensus statement	1	1.544
4	1	GPTo1	no	NA	NA	NA	NA	NA	NA	NA	NA
4	1	GPTo1	no	NA	NA	NA	NA	NA	NA	NA	NA
4	1	GPTo1	no	NA	NA	NA	NA	NA	NA	NA	NA
4	1	GPTo1	yes	yes	yes	yes	1	yes	case report	1	15.71
4	1	GPTo1	no	NA	NA	NA	NA	NA	NA	NA	NA
4	1	GPTo1	no	NA	NA	NA	NA	NA	NA	NA	NA
4	1	GPTo1	no	NA	NA	NA	NA	NA	NA	NA	NA
4	1	GPTo1	no	NA	NA	NA	NA	NA	NA	NA	NA
4	1	GPTo1	no	NA	NA	NA	NA	NA	NA	NA	NA
4	1	GPTo1	no	NA	NA	NA	NA	NA	NA	NA	NA
4	1	GPTo1	no	NA	NA	NA	NA	NA	NA	NA	NA
4	1	GPTo1	no	NA	NA	NA	NA	NA	NA	NA	NA
4	1	GPTo1	no	NA	NA	NA	NA	NA	NA	NA	NA
4	1	GPTo1	yes	yes	no	yes	0.67	yes	Practice Guidelines	1	4.946
4	1	GPTo1	no	NA	NA	NA	NA	NA	NA	NA	NA
4	1	GPTo1	no	NA	NA	NA	NA	NA	NA	NA	NA
4	1	GPTo1	yes	no	yes	yes	0.67	yes	Pocket Book	NA	NA
4	1	GPTo1	yes	yes	yes	no	0.67	yes	article	1	2.02
4	1	GPTo1	no	NA	NA	NA	NA	NA	NA	NA	NA
4	1	GPTo1	no	NA	NA	NA	NA	NA	NA	NA	NA
4	1	GPTo1	yes	yes	yes	yes	1	no	article	1	6.999
4	1	GPTo1	no	NA	NA	NA	NA	NA	NA	NA	NA
4	1	GPTo1	no	NA	NA	NA	NA	NA	NA	NA	NA
4	1	GPTo1	no	NA	NA	NA	NA	NA	NA	NA	NA
4	1	GPTo1	yes	yes	no	yes	0.67	no	prospective study	1	3.962
4	1	GPTo1	no	NA	NA	NA	NA	NA	NA	NA	NA
4	1	GPTo1	no	NA	NA	NA	NA	NA	NA	NA	NA
4	1	GPTo1	no	NA	NA	NA	NA	NA	NA	NA	NA
4	1	GPTo1	no	NA	NA	NA	NA	NA	NA	NA	NA
4	1	GPTo1	no	NA	NA	NA	NA	NA	NA	NA	NA
4	1	GPTo1	no	NA	NA	NA	NA	NA	NA	NA	NA
4	1	GPTo1	no	NA	NA	NA	NA	NA	NA	NA	NA
4	1	GPTo1	no	NA	NA	NA	NA	NA	NA	NA	NA
4	1	GPTo1	no	NA	NA	NA	NA	NA	NA	NA	NA
4	1	GPTo1	no	NA	NA	NA	NA	NA	NA	NA	NA
4	1	GPTo1	no	NA	NA	NA	NA	NA	NA	NA	NA
4	1	GPT4o	yes	NA	NA	NA	NA	yes	website	NA	NA
4	1	GPT4o	yes	NA	NA	NA	NA	yes	website	NA	NA
4	1	GPT4o	yes	yes	yes	no	0.67	yes	nationwide registry-based study	NA	NA
4	1	GPT4o	yes	yes	yes	yes	1	yes	article	1	2.992
4	1	GPT4o	yes	NA	NA	NA	NA	yes	website	NA	NA
4	1	GPT4o	yes	NA	NA	NA	NA	yes	website	NA	NA
4	1	GPT4o	yes	no	yes	yes	0.67	yes	website	NA	NA
4	1	GPT4o	yes	yes	yes	yes	1	no	guidline	NA	NA
4	1	GPT4o	yes	yes	yes	yes	1	yes	guidline	1	1.846
4	1	GPT4o	yes	yes	yes	yes	1	yes	guidline	NA	NA
4	1	GPT4o	yes	yes	yes	yes	1	yes	website	NA	NA
4	1	GPT4o	yes	yes	yes	yes	1	NA	article	2	1.282
4	1	GPT4o	yes	yes	yes	yes	1	yes	review	3	0.413
4	1	GPT4o	yes	NA	NA	NA	NA	yes	website	NA	NA
4	1	GPT4o	yes	yes	yes	yes	1	yes	review	3	0.635
4	1	GPT4o	yes	yes	yes	yes	1	yes	retrospective study	1	4.957
4	1	GPT4o	yes	yes	yes	yes	1	yes	article	1	3.822
4	1	GPT4o	yes	yes	yes	yes	1	yes	systematic review and meta-analysis	1	4.25
4	1	GPT4o	yes	yes	yes	yes	1	yes	RCT	2	2.498
4	1	GPT4o	yes	yes	yes	yes	1	yes	Case report	1	4.795
4	1	GPT4o	yes	yes	yes	yes	1	no	preclinical study	1	8.541
4	1	GPT4o	yes	yes	yes	yes	1	no	RCT	1	6.665
4	1	GPT4o	yes	yes	yes	yes	1	yes	article	1	5.783
4	1	GPT4o	yes	no	yes	no	1	yes	guidline	2	1.141
4	1	GPT4o	yes	NA	NA	NA	NA	yes	guideline website	NA	NA
4	1	GPT4o	yes	yes	yes	yes	1	yes	guideline	2	0.791
4	1	GPT4o	yes	NA	NA	NA	NA	yes	website	NA	NA
4	1	GPT4o	yes	yes	yes	yes	1	yes	guideline	1	6.038
4	1	GPT4o	yes	NA	NA	NA	NA	yes	guideline website	NA	NA
4	1	GPT4o	yes	NA	NA	NA	NA	yes	website	NA	NA
4	1	GPT4o	yes	yes	yes	yes	1	yes	review	1	6.747
4	1	GPT4o	yes	yes	yes	yes	1	yes	case report	1	5.002
4	1	GPT4o	yes	yes	yes	yes	1	yes	case report	NA	NA
4	1	GPT4o	yes	yes	yes	yes	1	yes	retrospective study	1	5.928
4	1	GPT4o	yes	NA	NA	NA	NA	yes	website	NA	NA
4	1	GPT4o	yes	NA	NA	NA	NA	no	website	NA	NA
4	1	GPT4o	yes	yes	yes	yes	1	yes	case report	1	2.712
4	1	GPT4o	yes	yes	yes	yes	1	no	Review	1	5.587
4	1	GPT4o	yes	yes	yes	yes	1	no	Review	1	5.587
4	1	GPT4o	yes	NA	NA	NA	NA	yes	website	NA	NA
4	1	GPT4o	yes	no	yes	yes	1	yes	website	NA	NA
4	1	GPT4o	yes	yes	yes	yes	1	yes	rct	1	4.249
4	1	GPT4o	yes	yes	yes	yes	1	yes	review	1	4.294
4	1	GPT4o	yes	yes	yes	yes	1	yes	retrospective study	1	4.965
4	1	OpenEvidence	yes	yes	yes	yes	1	yes	nationwide registry-based study	1	4.965
4	1	OpenEvidence	yes	yes	yes	yes	1	yes	Review	NA	NA
4	1	OpenEvidence	yes	yes	yes	yes	1	yes	guideline	1	0.893
4	1	OpenEvidence	yes	yes	yes	yes	1	no	guideline	1	16.112
4	1	OpenEvidence	yes	yes	yes	yes	1	yes	Review	1	6.128
4	1	OpenEvidence	yes	yes	yes	yes	1	yes	Review	1	9.629
4	1	OpenEvidence	yes	yes	yes	yes	1	yes	article	2	0.377
4	1	OpenEvidence	yes	yes	yes	yes	1	yes	Case Reports	2	0.739
4	1	OpenEvidence	yes	yes	yes	yes	1	yes	Review	1	5.29
4	1	OpenEvidence	yes	yes	yes	yes	1	yes	Practice Guideline	1	4.14
4	1	OpenEvidence	yes	yes	yes	yes	1	no	Narrative review	2	4.24
4	1	OpenEvidence	yes	yes	yes	yes	1	yes	Practice Guideline	1	4.249
4	1	OpenEvidence	yes	yes	yes	yes	1	yes	Review	1	4.249
4	1	OpenEvidence	yes	yes	yes	yes	1	yes	Review	2	3.183
4	1	OpenEvidence	yes	yes	yes	yes	1	yes	case report	3	1.514
4	1	OpenEvidence	yes	yes	yes	yes	1	no	case report	1	4.965
4	1	OpenEvidence	yes	yes	yes	yes	1	yes	Review	1	4.249
4	1	OpenEvidence	yes	yes	yes	yes	1	yes	Practice Guideline	1	1.846
4	1	OpenEvidence	yes	yes	yes	yes	1	yes	guideline	2	1.085
4	1	OpenEvidence	yes	yes	yes	yes	1	yes	review	1	3.822
4	1	OpenEvidence	yes	yes	yes	yes	1	yes	review	1	5.095
4	1	OpenEvidence	yes	yes	yes	yes	1	yes	review	1	2.207
4	1	OpenEvidence	yes	yes	yes	yes	1	yes	review	1	3.822
4	1	OpenEvidence	yes	yes	yes	yes	1	yes	review	1	19.618
4	1	OpenEvidence	yes	yes	yes	yes	1	yes	review	1	3.83
4	1	OpenEvidence	yes	yes	yes	yes	1	yes	review	1	3.822
4	1	OpenEvidence	yes	yes	yes	yes	1	yes	case-control study	1	4.965
4	1	OpenEvidence	yes	yes	yes	yes	1	yes	cohort study	2	2.064
4	1	OpenEvidence	yes	no	no	no	0	yes	prospective study	1	1.949
4	1	OpenEvidence	yes	yes	yes	yes	1	no	cohort study	1	1.147
4	1	OpenEvidence	yes	yes	yes	yes	1	no	A systematic review and meta-analysis	1	3.107
4	1	OpenEvidence	yes	yes	yes	yes	1	no	cohort study	1	1.368
4	1	OpenEvidence	yes	yes	yes	yes	1	yes	retrospective study	1	1.286
4	1	OpenEvidence	yes	yes	yes	yes	1	yes	case-control study	1	4.965
4	1	OpenEvidence	yes	yes	yes	yes	1	yes	systematic review and meta-analysis of observational studies	1	3.225
4	1	OpenEvidence	yes	yes	yes	yes	1	yes	Review	1	1.368
4	1	OpenEvidence	yes	yes	yes	yes	1	yes	retrospective study	1	4.957
4	1	OpenEvidence	yes	yes	yes	yes	1	yes	case reports	1	3.822
4	1	OpenEvidence	yes	yes	yes	yes	1	yes	case reports	1	5.377
4	1	OpenEvidence	yes	yes	yes	yes	1	yes	Review	1	2.755
4	1	OpenEvidence	yes	yes	yes	yes	1	yes	case reports	1	1.315
4	1	OpenEvidence	yes	yes	yes	yes	1	yes	Retrospective study	2	2.511
4	1	OpenEvidence	yes	yes	yes	yes	1	yes	RCT	1	5.29
4	1	OpenEvidence	yes	yes	yes	yes	1	yes	Review	1	4.396
4	1	OpenEvidence	yes	yes	yes	yes	1	yes	Comparative Study	2	2.307
4	1	OpenEvidence	yes	yes	yes	yes	1	yes	case reports	1	5.215
4	1	OpenEvidence	yes	yes	yes	yes	1	yes	RCT	2	3.183
4	1	OpenEvidence	yes	yes	yes	yes	1	yes	Practice Guideline	1	5.783
4	1	OpenEvidence	yes	yes	yes	yes	1	yes	Practice Guideline	1	5.686
4	1	OpenEvidence	yes	yes	yes	yes	1	yes	Practice Guideline	1	1.753
4	1	OpenEvidence	yes	yes	yes	yes	1	yes	Practice Guideline	1	6.038
4	1	OpenEvidence	yes	yes	yes	yes	1	no	Practice Guideline	1	5.44
4	1	OpenEvidence	yes	yes	yes	yes	1	no	review?	1	25.31
4	1	OpenEvidence	yes	yes	yes	yes	1	no	review	2	1.37
4	1	OpenEvidence	yes	yes	yes	yes	1	yes	multicanter cohort study	1	5.215
4	1	OpenEvidence	yes	yes	yes	yes	1	no	prospective study	1	2.928
4	1	OpenEvidence	yes	yes	yes	yes	1	yes	retrospective chart review	1	4.682
4	1	OpenEvidence	yes	yes	yes	yes	1	yes	review?	2	2.89
4	1	OpenEvidence	yes	yes	yes	yes	1	yes	Case Reports	1	8.346
4	1	OpenEvidence	yes	yes	yes	yes	1	yes	review?	1	3.318
4	1	OpenEvidence	yes	yes	yes	yes	1	yes	review	1	5.002
4	1	OpenEvidence	yes	yes	yes	yes	1	yes	article	1	6.367
4	1	OpenEvidence	yes	yes	yes	yes	1	yes	review?	1	2.673
4	1	OpenEvidence	yes	yes	yes	yes	1	yes	article	1	5.928
4	1	OpenEvidence	yes	yes	yes	yes	1	yes	case reports	1	6.406
4	1	OpenEvidence	yes	yes	yes	yes	1	yes	crossover study	1	12.644
4	1	OpenEvidence	yes	yes	yes	yes	1	no	article	1	6.194
4	1	OpenEvidence	yes	yes	yes	yes	1	yes	review?	4	0
4	1	OpenEvidence	yes	yes	yes	yes	1	yes	Case Reports	3	1.392
4	1	OpenEvidence	yes	yes	yes	yes	1	yes	cohort study	1	4.965
4	1	OpenEvidence	yes	yes	yes	yes	1	yes	Ambispective study	1	4.249
4	1	OpenEvidence	yes	yes	yes	yes	1	yes	Multicenter Study	1	3.225
4	1	OpenEvidence	yes	yes	yes	yes	1	yes	Case Reports	3	1.392
4	1	OpenEvidence	yes	yes	yes	yes	1	no	Review	1	4.051
4	1	OpenEvidence	yes	yes	yes	yes	1	no	retrospective study	2	1.69
4	1	OpenEvidence	yes	yes	yes	yes	1	no	Review	1	2.841
4	1	OpenEvidence	yes	yes	yes	yes	1	no	Retrospective Study	2	2.227
4	1	OpenEvidence	yes	yes	yes	yes	1	no	Retrospective Study	1	2.73
4	1	OpenEvidence	yes	yes	yes	yes	1	yes	cohort study	1	12.78
4	1	OpenEvidence	yes	yes	yes	yes	1	yes	single tertiary center experience	1	3.259
4	1	OpenEvidence	yes	yes	yes	yes	1	yes	review	1	4.457
4	1	OpenEvidence	yes	yes	yes	yes	1	yes	retrospective study	1	4.965
4	1	OpenEvidence	yes	yes	yes	yes	1	no	Observational Study	3	1.392
4	1	OpenEvidence	yes	yes	yes	yes	1	yes	Prospective Nationwide Observational Study	2	2.644
4	1	OpenEvidence	yes	yes	yes	yes	1	yes	Cross-sectional, observational study	1	2.498
4	1	OpenEvidence	yes	yes	yes	yes	1	yes	prospective study	2	2.644
4	1	Human researcher	yes	yes	yes	yes	1	yes	review	1	36.585
4	1	Human researcher	yes	NA	NA	NA	NA	yes	website	NA	NA
4	1	Human researcher	yes	yes	yes	yes	1	yes	practice guideline	1	5.29
4	1	Human researcher	yes	yes	yes	yes	1	yes	nationwide registry-based study	1	4.965
4	1	Human researcher	yes	yes	yes	yes	1	yes	review	3	1.802
4	1	Human researcher	yes	yes	yes	yes	1	yes	Practice Guidelines	2	2.185
4	1	Human researcher	yes	yes	yes	yes	1	yes	book	NA	NA
4	1	Human researcher	yes	yes	yes	yes	1	yes	review	2	2.804
4	1	Human researcher	yes	NA	NA	NA	NA	yes	website guideline	NA	NA
4	1	Human researcher	yes	yes	yes	yes	1	yes	review	3	0.802
4	1	Human researcher	yes	NA	NA	NA	NA	yes	website	NA	NA
4	1	Human researcher	yes	yes	yes	yes	1	yes	A Systematic Review and Meta-analysis	1	6.594
4	1	Human researcher	yes	yes	yes	yes	1	yes	A Systematic Review and Meta-analysis	1	6.937
4	1	Human researcher	yes	NA	NA	NA	NA	yes	website	NA	NA
4	1	Human researcher	yes	yes	yes	yes	1	yes	A Systematic Review and Meta-analysis	1	6.937
4	1	Human researcher	yes	yes	yes	yes	1	no	review	2	1.954
4	1	Human researcher	yes	yes	yes	yes	1	yes	book	NA	NA
4	1	Human researcher	yes	NA	NA	NA	NA	yes	website guideline	NA	NA
4	1	Human researcher	yes	yes	yes	yes	1	yes	systematic review and meta‚Äêanalysis	NA	0
4	1	Human researcher	yes	yes	yes	yes	1	yes	narrative review	2	1.475
4	1	Human researcher	yes	yes	yes	yes	1	yes	Review	2	1.271
4	1	Human researcher	yes	yes	yes	yes	1	yes	Review	2	0.927
4	1	Human researcher	yes	yes	yes	yes	1	yes	Review	1	3.822
4	1	Human researcher	yes	yes	yes	yes	1	yes	Retrospective case-control study	1	1.167
4	1	Human researcher	yes	yes	yes	yes	1	yes	Review	1	3.822
4	1	Human researcher	yes	yes	yes	yes	1	yes	retrospective study	2	2.064
4	1	Human researcher	yes	yes	yes	yes	1	yes	review	1	2.983
4	1	Human researcher	yes	NA	NA	NA	NA	yes	website guideline	NA	NA
4	1	Human researcher	yes	yes	yes	yes	1	yes	review	2	1.282
4	1	Human researcher	yes	yes	yes	yes	1	yes	retrospective study	1	4.957
4	1	Human researcher	yes	yes	yes	yes	1	yes	review	2	3.329
4	1	Human researcher	yes	yes	yes	yes	1	yes	review	1	5.377
4	1	Human researcher	yes	NA	NA	NA	NA	yes	website	NA	NA
4	1	Human researcher	yes	yes	yes	yes	1	yes	case reports	1	15.71
4	1	Human researcher	yes	yes	yes	yes	1	yes	review	1	1.65
4	1	Human researcher	yes	yes	yes	yes	1	yes	RCT	1	6.666
4	1	Human researcher	yes	yes	yes	yes	1	yes	Systematic Review and Meta-Analysis	2	3
4	1	Human researcher	yes	yes	yes	yes	1	yes	review	1	22.366
4	1	Human researcher	yes	yes	yes	yes	1	yes	article - family case	1	3.822
4	1	Human researcher	yes	yes	yes	yes	1	yes	review	3	0.475
4	1	Human researcher	yes	yes	yes	yes	1	yes	review	1	7.571
4	1	Human researcher	yes	yes	yes	yes	1	yes	review	3	0
4	1	Human researcher	yes	yes	yes	yes	1	yes	prosprctive study	3	0.421
4	1	Human researcher	yes	yes	yes	yes	1	yes	retrospective study	1	4.357
4	1	Human researcher	yes	yes	yes	yes	1	yes	systematic review	1	6.792
4	1	Human researcher	yes	yes	yes	yes	1	yes	Practice Guideline	1	5.657
4	1	Human researcher	yes	NA	yes	yes	1	yes	National Guidelines	1	3.276
4	1	Human researcher	yes	yes	yes	yes	1	yes	Practice Guideline	1	4.842
4	1	Human researcher	yes	yes	yes	yes	1	yes	Practice Guideline	3	0
4	1	Human researcher	yes	yes	yes	yes	1	no	Practice Guideline	1	4.946
4	1	Human researcher	yes	yes	yes	yes	1	yes	review	1	8.979
4	1	Human researcher	yes	yes	yes	yes	1	yes	retrospective study	1	6.999
4	1	Human researcher	yes	yes	yes	yes	1	yes	review	1	4.794
4	1	Human researcher	yes	yes	yes	yes	1	yes	Case Reports	1	7.708
4	1	Human researcher	yes	yes	yes	yes	1	yes	review	1	9.358
4	1	Human researcher	yes	yes	yes	yes	1	no	clinical trial	2	1.921
4	1	Human researcher	yes	yes	yes	yes	1	yes	Guidelines	2	2.227
4	1	Human researcher	yes	yes	yes	yes	1	yes	national collaborative consensus	1	3.822
4	1	Human researcher	yes	yes	yes	yes	1	yes	article, Global Registry	1	5.001
4	1	Human researcher	yes	yes	yes	yes	1	yes	retrospective study	1	3.229
4	1	Human researcher	yes	yes	yes	yes	1	no	retrospective study	1	4.332
4	1	Human researcher	yes	yes	yes	yes	1	yes	retrospective study	1	3.555
4	1	Human researcher	yes	yes	yes	yes	1	yes	retrospective study	2	2.856
4	1	Human researcher	yes	no	no	no	0	yes	Case Reports	1	16.176
4	1	Human researcher	yes	yes	yes	yes	1	yes	Observational Study	3	1.312
4	1	Human researcher	yes	yes	yes	yes	1	yes	Case Reports	1	5.377
4	1	Human researcher	yes	yes	yes	yes	1	yes	Case Reports	3	1.22
4	1	Human researcher	yes	yes	yes	yes	1	yes	Case series	1	5.29
4	1	Human researcher	yes	yes	yes	yes	1	yes	case reports	3	1.236
4	1	Human researcher	yes	yes	yes	yes	1	yes	RCT	1	7.563
4	1	Human researcher	yes	NA	NA	NA	NA	yes	website	NA	NA
4	1	Human researcher	yes	yes	yes	yes	1	yes	crossover study	1	12.644
4	1	Human researcher	yes	yes	yes	yes	1	yes	preclinical study	1	4.892
4	1	Human researcher	yes	yes	yes	yes	1	yes	preclinical study	1	4.493
4	1	Human researcher	yes	NA	NA	NA	NA	yes	website	NA	NA
4	1	Human researcher	yes	yes	yes	yes	1	yes	review	1	10.331
4	1	Human researcher	yes	yes	yes	yes	1	yes	RCT	1	4.249
4	1	Human researcher	yes	yes	yes	yes	1	yes	systematic review	1	7.323
4	1	Human researcher	yes	NA	NA	NA	NA	yes	website	NA	NA
4	1	Human researcher	yes	yes	yes	yes	1	yes	prospective study	1	5.095
4	0	GPTo1	yes	yes	yes	yes	100	yes	book	NA	NA
4	0	GPTo1	yes	yes	yes	yes	100	yes	guidelines	1	5.59
4	0	GPTo1	yes	NA	NA	yes	100	yes	website	NA	NA
4	0	GPTo1	yes	yes	no	yes	0.67	yes	article	1	5.4
4	0	GPTo1	yes	yes	yes	yes	100	yes	review	1	33.9
4	0	GPTo1	no	NA	NA	NA	NA	NA	NA	NA	NA
4	0	GPTo1	no	NA	NA	NA	NA	NA	NA	NA	NA
4	0	GPT4o	no	NA	NA	NA	NA	NA	NA	NA	NA
4	0	GPT4o	no	NA	NA	NA	NA	NA	NA	NA	NA
4	0	GPT4o	yes	yes	no	yes	0.67	yes	book	NA	NA
4	0	GPTo1	yes	yes	yes	yes	100	yes	guidelines	1	4.36
4	0	GPTo1	no	NA	NA	NA	NA	NA	NA	NA	NA
4	0	GPTo1	yes	yes	yes	yes	100	yes	guidelines	2	1.6
4	0	OpenEvidence	yes	yes	yes	yes	100	yes	guidelines	1	5.45
4	0	OpenEvidence	yes	yes	yes	yes	100	no	guidelines	1	50.7
4	0	OpenEvidence	yes	yes	yes	yes	100	yes	review	1	202.7
4	0	OpenEvidence	yes	yes	yes	yes	100	yes	review	2	4.69
4	0	OpenEvidence	yes	yes	yes	yes	100	yes	retrospective study	1	5.4
4	0	OpenEvidence	yes	yes	yes	yes	100	yes	retrospective study	1	4.36
4	0	OpenEvidence	yes	yes	yes	yes	100	yes	clinical trial	1	4.36
4	0	OpenEvidence	yes	yes	yes	yes	100	yes	retrospective study	1	4.36
4	0	OpenEvidence	yes	yes	yes	yes	100	yes	case-control study	1	5.45
4	0	OpenEvidence	yes	yes	yes	yes	100	yes	review	2	3.9
4	0	OpenEvidence	yes	yes	yes	yes	100	yes	guidelines	1	4.36
4	0	OpenEvidence	yes	yes	yes	yes	100	yes	article	2	3.8
4	0	OpenEvidence	yes	yes	yes	yes	100	yes	retrospective study	3	2
4	0	OpenEvidence	yes	yes	yes	yes	100	yes	guidelines	2	3.8
4	0	OpenEvidence	yes	yes	yes	yes	100	yes	guidelines	1	9.7
4	0	OpenEvidence	yes	yes	yes	yes	100	yes	retrospective study	1	17.1
4	0	OpenEvidence	yes	yes	yes	yes	100	yes	case report	4	1.3
4	0	OpenEvidence	yes	yes	yes	yes	100	yes	guidelines	1	3.89
4	0	OpenEvidence	yes	yes	yes	yes	100	yes	review	2	4.69
5	1	GPTo1	yes	yes	yes	yes	1	yes	Review	1	3.768
5	1	GPTo1	no	NA	NA	NA	NA	NA	NA	NA	NA
5	1	GPTo1	no	NA	NA	NA	NA	NA	NA	NA	NA
5	1	GPTo1	yes	no	yes	yes	0.67	yes	Review	2	1.83
5	1	GPTo1	no	NA	NA	NA	NA	NA	NA	NA	NA
5	1	GPTo1	no	NA	NA	NA	NA	NA	NA	NA	NA
5	1	GPTo1	no	NA	NA	NA	NA	NA	NA	NA	NA
5	1	GPTo1	no	NA	NA	NA	NA	NA	NA	NA	NA
5	1	GPTo1	no	NA	NA	NA	NA	NA	NA	NA	NA
5	1	GPTo1	no	NA	NA	NA	NA	NA	NA	NA	NA
5	1	GPTo1	no	NA	NA	NA	NA	NA	NA	NA	NA
5	1	GPTo1	no	NA	NA	NA	NA	NA	NA	NA	NA
5	1	GPTo1	yes	yes	yes	yes	1	yes	Practice Guideline	1	5.657
5	1	GPTo1	no	NA	NA	NA	NA	NA	NA	NA	NA
5	1	GPTo1	no	NA	NA	NA	NA	NA	NA	NA	NA
5	1	GPTo1	yes	yes	yes	yes	1	no	Multicenter prospective study	1	3.842
5	1	GPTo1	no	NA	NA	NA	NA	NA	NA	NA	NA
5	1	GPTo1	no	NA	NA	NA	NA	NA	NA	NA	NA
5	1	GPTo1	yes	no	no	no	0	no	Multicenter retsrospective study	1	2.806
5	1	GPTo1	yes	yes	yes	yes	1	yes	Review	1	13.88
5	1	GPTo1	yes	yes	yes	yes	1	no	Practice Guideline	1	6.184
5	1	GPTo1	no	NA	NA	NA	NA	NA	NA	NA	NA
5	1	GPTo1	no	NA	NA	NA	NA	NA	NA	NA	NA
5	1	GPTo1	no	NA	NA	NA	NA	NA	NA	NA	NA
5	1	GPTo1	no	NA	NA	NA	NA	NA	NA	NA	NA
5	1	GPTo1	no	NA	NA	NA	NA	NA	NA	NA	NA
5	1	GPTo1	no	NA	NA	NA	NA	NA	NA	NA	NA
5	1	GPTo1	no	NA	NA	NA	NA	NA	NA	NA	NA
5	1	GPTo1	no	NA	NA	NA	NA	NA	NA	NA	NA
5	1	GPTo1	yes	yes	yes	yes	1	yes	Revies	1	16.176
5	1	GPTo1	no	NA	NA	NA	NA	NA	NA	NA	NA
5	1	GPTo1	no	NA	NA	NA	NA	NA	NA	NA	NA
5	1	GPTo1	no	NA	NA	NA	NA	NA	NA	NA	NA
5	1	GPTo1	no	NA	NA	NA	NA	NA	NA	NA	NA
5	1	GPTo1	yes	yes	yes	yes	1	yes	randomized clinical trial	1	17.453
5	1	GPTo1	no	NA	NA	NA	NA	NA	NA	NA	NA
5	1	GPTo1	no	NA	NA	NA	NA	NA	NA	NA	NA
5	1	GPTo1	no	NA	NA	NA	NA	NA	NA	NA	NA
5	1	GPTo1	no	NA	NA	NA	NA	NA	NA	NA	NA
5	1	GPTo1	no	NA	NA	NA	NA	NA	NA	NA	NA
5	1	GPTo1	no	NA	NA	NA	NA	NA	NA	NA	NA
5	1	GPTo1	no	NA	NA	NA	NA	NA	NA	NA	NA
5	1	GPTo1	yes	yes	yes	yes	1	yes	Practice guideline	1	7.496
5	1	GPTo1	yes	yes	yes	yes	1	no	Practice guideline	1	4.097
5	1	GPTo1	no	NA	NA	NA	NA	NA	NA	NA	NA
5	1	GPTo1	yes	no	no	no	0	NA	Practice guideline	NA	NA
5	1	GPTo1	no	NA	NA	NA	NA	NA	NA	NA	NA
5	1	GPTo1	no	NA	NA	NA	NA	NA	NA	NA	NA
5	1	GPTo1	no	NA	NA	NA	NA	NA	NA	NA	NA
5	1	GPTo1	no	NA	NA	NA	NA	NA	NA	NA	NA
5	1	GPTo1	no	NA	NA	NA	NA	NA	NA	NA	NA
5	1	GPTo1	no	NA	NA	NA	NA	NA	NA	NA	NA
5	1	GPTo1	no	NA	NA	NA	NA	NA	NA	NA	NA
5	1	GPTo1	no	NA	NA	NA	NA	NA	NA	NA	NA
5	1	GPTo1	yes	yes	yes	yes	1	yes	Practice guideline	1	7.007
5	1	GPTo1	yes	no	no	no	0	yes	case series	1	1.697
5	1	GPTo1	yes	yes	yes	yes	1	yes	consensus statement	1	3.295
5	1	GPTo1	yes	yes	yes	yes	1	yes	Reviews	1	15.918
5	1	GPTo1	no	NA	NA	NA	NA	NA	NA	NA	NA
5	1	GPTo1	yes	no	no	no	0	yes	NA	4	0.689
5	1	GPTo1	yes	yes	yes	yes	1	yes	Practice guideline	1	10.243
5	1	GPTo1	no	NA	NA	NA	NA	NA	NA	NA	NA
5	1	GPTo1	yes	yes	yes	yes	1	NA	Practice guideline	1	3.786
5	1	GPTo1	no	NA	NA	NA	NA	NA	NA	NA	NA
5	1	GPTo1	no	NA	NA	NA	NA	NA	NA	NA	NA
5	1	GPTo1	no	NA	NA	NA	NA	NA	NA	NA	NA
5	1	GPTo1	no	NA	NA	NA	NA	NA	NA	NA	NA
5	1	GPTo1	yes	yes	yes	no	0.67	no	Review	1	6.705
5	1	GPT4o	yes	yes	yes	yes	1	yes	Letter	3	2.432
5	1	GPT4o	yes	yes	yes	yes	1	yes	Case series	3	3.76
5	1	GPT4o	yes	yes	yes	yes	1	no	Case report	2	2.769
5	1	GPT4o	yes	yes	yes	yes	1	yes	Case report	2	1.403
5	1	GPT4o	yes	yes	yes	yes	1	yes	Case report	NA	5.907
5	1	GPT4o	yes	yes	yes	yes	1	yes	Retrospective study	1	4.245
5	1	GPT4o	yes	yes	yes	yes	1	no	Comparative Study	NA	NA
5	1	GPT4o	yes	NA	NA	NA	NA	yes	website	NA	NA
5	1	GPT4o	yes	yes	yes	yes	1	yes	Recommendation Statement	NA	NA
5	1	GPT4o	yes	yes	yes	yes	1	yes	systematic review and meta-analysis	1	11.131
5	1	GPT4o	yes	yes	yes	yes	1	yes	Multicenter prospective study	1	3.842
5	1	GPT4o	yes	yes	yes	yes	1	yes	prospective study	1	9.88
5	1	GPT4o	yes	yes	yes	yes	1	yes	Retrospective study	2	2.255
5	1	GPT4o	yes	yes	yes	yes	1	yes	Case report	4	0.304
5	1	GPT4o	yes	yes	yes	yes	1	yes	nationwide population-based case-control study	2	2.686
5	1	GPT4o	yes	yes	yes	yes	1	yes	Case report	3	0.534
5	1	GPT4o	yes	yes	yes	yes	1	yes	Retrospective study	1	2.754
5	1	GPT4o	yes	yes	yes	yes	1	no	Practice Guideline	1	8.052
5	1	GPT4o	yes	yes	yes	yes	1	yes	Review	1	4.051
5	1	GPT4o	yes	NA	NA	NA	NA	yes	Website	NA	NA
5	1	GPT4o	yes	yes	yes	yes	1	yes	Observational Study	1	9.373
5	1	GPT4o	yes	yes	yes	yes	1	yes	article	NA	NA
5	1	GPT4o	yes	NA	NA	NA	NA	no	website	NA	NA
5	1	GPT4o	yes	yes	yes	yes	1	yes	Retrospective study	1	4.752
5	1	GPT4o	yes	yes	yes	yes	1	yes	Multicenter retrospective Study	NA	NA
5	1	GPT4o	yes	yes	yes	yes	1	yes	case series	2	4.411
5	1	GPT4o	yes	yes	yes	yes	1	yes	Retrospective study	NA	NA
5	1	GPT4o	yes	yes	yes	yes	1	yes	case report	1	2.951
5	1	GPT4o	yes	yes	yes	yes	1	yes	multicenter retrospective study	NA	NA
5	1	GPT4o	yes	yes	yes	yes	1	yes	retrospective study	NA	NA
5	1	GPT4o	yes	NA	NA	NA	NA	yes	website	NA	NA
5	1	GPT4o	yes	yes	yes	yes	1	yes	Editorial	1	3.842
5	1	GPT4o	yes	NA	NA	NA	NA	yes	website	NA	NA
5	1	GPT4o	yes	yes	yes	yes	1	yes	Editorial	NA	NA
5	1	GPT4o	yes	yes	yes	yes	1	yes	Practice Guideline	1	7.913
5	1	GPT4o	yes	yes	yes	yes	1	yes	Practice Guideline	1	10.104
5	1	GPT4o	yes	NA	NA	NA	NA	yes	website	NA	NA
5	1	GPT4o	yes	NA	NA	NA	NA	yes	website	NA	NA
5	1	GPT4o	yes	NA	NA	NA	NA	yes	website	NA	NA
5	1	GPT4o	yes	yes	yes	yes	1	no	systematic review and meta-analysis	1	3.775
5	1	GPT4o	yes	yes	yes	yes	1	yes	systematic review and meta-analysis	1	1.825
5	1	GPT4o	yes	yes	yes	yes	1	yes	multicenter cohort study	1	14.139
5	1	GPT4o	yes	yes	yes	yes	1	no	article	1	4.803
5	1	GPT4o	yes	yes	yes	yes	1	yes	case report	NA	NA
5	1	GPT4o	yes	NA	NA	NA	NA	yes	website	NA	NA
5	1	GPT4o	yes	yes	yes	yes	1	yes	systematic review and meta-analysis	2	2.208
5	1	GPT4o	yes	NA	NA	NA	NA	yes	website	NA	NA
5	1	GPT4o	yes	yes	yes	yes	1	yes	comparative Study	1	3.022
5	1	GPT4o	yes	yes	yes	yes	1	NA	NA	1	2.212
5	1	GPT4o	yes	yes	yes	yes	1	no	randomized clinical trial	1	3.702
5	1	GPT4o	yes	yes	yes	yes	1	yes	Review	1	5.374
5	1	GPT4o	yes	NA	NA	NA	NA	yes	website	NA	NA
5	1	GPT4o	yes	yes	yes	yes	1	yes	Editorial	2	1.869
5	1	GPT4o	yes	yes	yes	yes	1	yes	Practice guideline	1	10.243
5	1	GPT4o	yes	yes	yes	yes	1	yes	Review	1	3.026
5	1	GPT4o	yes	yes	yes	yes	1	yes	Guideline	1	3.038
5	1	GPT4o	yes	yes	yes	yes	1	yes	systematic review and meta-analysis	1	2.61
5	1	GPT4o	yes	yes	yes	yes	1	no	Review	1	2.552
5	1	GPT4o	yes	yes	yes	yes	1	no	a case-based review	1	8.433
5	1	GPT4o	yes	yes	yes	yes	1	no	expert consensus	3	0.493
5	1	GPT4o	yes	yes	yes	yes	1	yes	case report	4	0.437
5	1	GPT4o	yes	NA	NA	NA	NA	yes	website	NA	NA
5	1	GPT4o	yes	NA	NA	NA	NA	yes	website	NA	NA
5	1	GPT4o	yes	NA	NA	NA	NA	yes	website	NA	NA
5	1	GPT4o	yes	yes	yes	yes	1	yes	Review	1	3.071
5	1	GPT4o	yes	NA	NA	NA	NA	yes	website	NA	NA
5	1	OpenEvidence	yes	yes	yes	yes	1	yes	prospective study	1	4.039
5	1	OpenEvidence	yes	yes	yes	yes	1	yes	Practice Guideline	1	5.686
5	1	OpenEvidence	yes	yes	yes	yes	1	yes	case series	3	3.76
5	1	OpenEvidence	yes	yes	yes	yes	1	yes	case report	2	1.559
5	1	OpenEvidence	yes	yes	yes	yes	1	no	prospective study	1	4.039
5	1	OpenEvidence	yes	yes	yes	yes	1	yes	Case Report	1	3.936
5	1	OpenEvidence	yes	yes	yes	yes	1	yes	retrospective case control review	1	4.545
5	1	OpenEvidence	yes	yes	yes	yes	1	no	retrospective study	1	4.323
5	1	OpenEvidence	yes	yes	yes	yes	1	no	retrospective study	2	3.131
5	1	OpenEvidence	yes	yes	yes	yes	1	yes	Multicenter retrospective Study	1	3.842
5	1	OpenEvidence	yes	yes	yes	yes	1	yes	Testing was prospective and results were retrospectively	1	9.88
5	1	OpenEvidence	yes	yes	yes	yes	1	yes	Review	1	9.88
5	1	OpenEvidence	yes	yes	yes	yes	1	yes	systematic review and meta-analysis	1	5.232
5	1	OpenEvidence	yes	yes	yes	yes	1	yes	retrospective study	1	3.867
5	1	OpenEvidence	yes	yes	yes	yes	1	yes	prospective study	2	2.255
5	1	OpenEvidence	yes	yes	yes	yes	1	yes	retrospective study	2	1.072
5	1	OpenEvidence	yes	yes	yes	yes	1	yes	prospective study	1	2.951
5	1	OpenEvidence	yes	yes	yes	yes	1	yes	retrospective study	1	2.754
5	1	OpenEvidence	yes	yes	yes	yes	1	yes	population-based case-control study	2	2.686
5	1	OpenEvidence	yes	yes	yes	yes	1	yes	case series	1	0.733
5	1	OpenEvidence	yes	yes	yes	yes	1	yes	retrospective and prospective	1	1.832
5	1	OpenEvidence	yes	yes	yes	yes	1	no	Practice Guideline	1	8.781
5	1	OpenEvidence	yes	yes	yes	yes	1	yes	Case Series	2	2.116
5	1	OpenEvidence	yes	yes	yes	yes	1	yes	guideline	1	3.895
5	1	OpenEvidence	yes	yes	yes	yes	1	yes	multicenter cohort study	1	3.883
5	1	OpenEvidence	yes	NA	NA	NA	NA	yes	website	NA	NA
5	1	OpenEvidence	yes	yes	yes	yes	1	yes	review	2	2.795
5	1	OpenEvidence	yes	yes	yes	yes	1	yes	retrospective multicenter study	1	2.635
5	1	OpenEvidence	yes	yes	yes	yes	1	yes	retrospective study	1	7.038
5	1	OpenEvidence	yes	yes	yes	yes	1	yes	Observational cohort study	1	9.373
5	1	OpenEvidence	yes	yes	yes	yes	1	yes	matched cohort study	1	5.721
5	1	OpenEvidence	yes	yes	yes	yes	1	yes	Clinical Trial	1	4.409
5	1	OpenEvidence	yes	yes	yes	yes	1	yes	Comparative Study	1	4.799
5	1	OpenEvidence	yes	yes	yes	yes	1	yes	a systematic literature review and meta-analysis	1	3.519
5	1	OpenEvidence	yes	yes	yes	yes	1	yes	Randomized Controlled Trial	1	5.895
5	1	OpenEvidence	yes	yes	yes	yes	1	yes	Review	1	5.154
5	1	OpenEvidence	yes	yes	yes	yes	1	yes	Review	1	3.978
5	1	OpenEvidence	yes	yes	yes	yes	1	yes	Review	1	8.659
5	1	OpenEvidence	yes	yes	yes	yes	1	yes	review	1	5.008
5	1	OpenEvidence	yes	yes	yes	yes	1	yes	Review	1	4.051
5	1	OpenEvidence	yes	yes	yes	yes	1	yes	Practice Guideline	1	7.913
5	1	OpenEvidence	yes	yes	yes	yes	1	yes	Review	1	4.051
5	1	OpenEvidence	yes	yes	yes	yes	1	yes	Comparative Study	1	3.082
5	1	OpenEvidence	yes	yes	yes	yes	1	yes	Review	1	6.413
5	1	OpenEvidence	yes	NA	NA	NA	NA	yes	website	NA	NA
5	1	OpenEvidence	yes	NA	NA	NA	NA	yes	website	NA	NA
5	1	OpenEvidence	yes	yes	yes	yes	1	yes	systematic review and meta-analysis	1	3.775
5	1	OpenEvidence	NA	NA	NA	NA	NA	yes	website	NA	NA
5	1	OpenEvidence	NA	NA	NA	NA	NA	yes	website	NA	NA
5	1	OpenEvidence	yes	yes	yes	yes	1	yes	Review	3	2.01
5	1	OpenEvidence	yes	yes	yes	yes	1	no	Review	1	12.573
5	1	OpenEvidence	yes	yes	yes	yes	1	no	Review	1	3.779
5	1	OpenEvidence	yes	yes	yes	yes	1	yes	Review	1	3.514
5	1	OpenEvidence	yes	yes	yes	yes	1	no	Review	1	4.035
5	1	OpenEvidence	yes	yes	yes	yes	1	no	retrospective Study	1	3.072
5	1	OpenEvidence	yes	yes	yes	yes	1	yes	Review	2	2.782
5	1	OpenEvidence	yes	yes	yes	yes	1	yes	Review	1	6.527
5	1	OpenEvidence	yes	yes	yes	yes	1	yes	Review	1	3.716
5	1	OpenEvidence	yes	yes	yes	yes	1	yes	Review	1	8.773
5	1	OpenEvidence	yes	yes	yes	yes	1	yes	prospective study	1	7.99
5	1	OpenEvidence	yes	yes	yes	yes	1	yes	multicenter prospective study	1	7.712
5	1	OpenEvidence	yes	yes	yes	yes	1	yes	Practice Guideline	1	5.895
5	1	OpenEvidence	yes	yes	yes	yes	1	yes	Review	1	11
5	1	OpenEvidence	yes	yes	yes	yes	1	yes	Review	3	0.984
5	1	OpenEvidence	yes	yes	yes	yes	1	yes	Review	1	6.863
5	1	OpenEvidence	yes	yes	yes	yes	1	yes	Review	1	27.965
5	1	OpenEvidence	yes	yes	yes	yes	1	yes	Review	4	0.339
5	1	OpenEvidence	yes	yes	yes	yes	1	yes	Practice Guideline	1	4.333
5	1	OpenEvidence	yes	yes	yes	yes	1	yes	Review	1	3.038
5	1	OpenEvidence	yes	yes	yes	yes	1	yes	retrospective study	1	4.485
5	1	OpenEvidence	yes	yes	yes	yes	1	yes	Review	1	5.55
5	1	OpenEvidence	yes	yes	yes	yes	1	yes	multicenter case-control study	1	6.315
5	1	OpenEvidence	yes	yes	yes	yes	1	yes	guideline	1	5.985
5	1	OpenEvidence	yes	yes	yes	yes	1	yes	Review	1	4.051
5	1	OpenEvidence	yes	yes	yes	yes	1	yes	systematic review	1	9.828
5	1	OpenEvidence	yes	yes	yes	yes	1	no	Review	1	2.736
5	1	OpenEvidence	yes	yes	yes	yes	1	no	Review	1	13.897
5	1	OpenEvidence	yes	yes	yes	yes	1	yes	Retrospective/prospective multicentre observational study	1	2.134
5	1	OpenEvidence	yes	yes	yes	yes	1	yes	Review	1	4.159
5	1	OpenEvidence	yes	yes	yes	yes	1	yes	cohort study	1	4.094
5	1	Human researcher	yes	yes	yes	yes	1	yes	Review	1	4.664
5	1	Human researcher	yes	yes	yes	yes	1	yes	Review	1	10.669
5	1	Human researcher	yes	yes	yes	yes	1	yes	retrospective study	1	3.237
5	1	Human researcher	yes	yes	yes	yes	1	yes	retrospective study	2	2.465
5	1	Human researcher	yes	yes	yes	yes	1	yes	Guidelines	2	2.49
5	1	Human researcher	yes	yes	yes	yes	1	yes	Review	2	3.016
5	1	Human researcher	yes	yes	yes	yes	1	yes	Case Reports	1	3.614
5	1	Human researcher	yes	yes	yes	yes	1	no	Comparative Study	3	2.647
5	1	Human researcher	yes	yes	yes	yes	1	yes	retrospective study	1	7.784
5	1	Human researcher	yes	yes	yes	yes	1	yes	Clinical Trial	1	10.431
5	1	Human researcher	yes	yes	yes	yes	1	yes	retrospective study	2	1.78
5	1	Human researcher	yes	yes	yes	yes	1	yes	case series	3	3.76
5	1	Human researcher	yes	yes	yes	yes	1	yes	retrospective study	2	1.607
5	1	Human researcher	yes	yes	yes	yes	1	yes	ase report and literature review	2	1.403
5	1	Human researcher	yes	yes	yes	yes	1	yes	Review	1	1.956
5	1	Human researcher	yes	yes	yes	yes	1	yes	prospective Study	1	4.656
5	1	Human researcher	yes	yes	yes	yes	1	yes	prospective Study	1	3.653
5	1	Human researcher	yes	yes	yes	yes	1	yes	Review	1	4.052
5	1	Human researcher	yes	NA	NA	NA	NA	yes	website	NA	NA
5	1	Human researcher	yes	yes	yes	yes	1	yes	prospective Study	1	3.842
5	1	Human researcher	yes	yes	yes	yes	1	yes	systematic review with DTA meta-analysis	1	11.131
5	1	Human researcher	yes	yes	yes	yes	1	yes	retrospective study	1	3.512
5	1	Human researcher	yes	yes	yes	yes	1	yes	systematic review and meta-analysis	1	5.232
5	1	Human researcher	yes	yes	yes	yes	1	yes	retrospective study	1	4.546
5	1	Human researcher	yes	yes	yes	yes	1	yes	◊ú◊ê ◊ô◊ï◊ì◊¢◊™ ◊û◊î ◊ñ◊î ◊†◊ó◊©◊ë	NA	NA
5	1	Human researcher	yes	yes	yes	yes	1	yes	◊ú◊ê ◊ô◊ï◊ì◊¢◊™ ◊û◊î ◊ñ◊î ◊†◊ó◊©◊ë	NA	NA
5	1	Human researcher	yes	yes	yes	yes	1	yes	◊ú◊ê ◊ô◊ï◊ì◊¢◊™ ◊û◊î ◊ñ◊î ◊†◊ó◊©◊ë	NA	NA
5	1	Human researcher	yes	yes	yes	yes	1	yes	Review	1	1.614
5	1	Human researcher	yes	yes	yes	yes	1	yes	A Case Report and Review of Literature	NA	NA
5	1	Human researcher	yes	yes	yes	yes	1	yes	Review	2	1.109
5	1	Human researcher	yes	yes	yes	yes	1	yes	case report	1	4.032
5	1	Human researcher	yes	NA	NA	NA	NA	yes	website	NA	NA
5	1	Human researcher	yes	yes	yes	yes	1	yes	review	1	0.733
5	1	Human researcher	yes	yes	yes	yes	1	yes	retrospective review	2	2.255
5	1	Human researcher	yes	yes	yes	yes	1	yes	A nationwide population-based case-control study	2	2.686
5	1	Human researcher	yes	yes	yes	yes	1	yes	retrospective review	1	3.037
5	1	Human researcher	yes	yes	yes	yes	1	yes	prospective study	1	2.951
5	1	Human researcher	yes	yes	yes	yes	1	yes	retrospective study	1	2.754
5	1	Human researcher	yes	yes	yes	yes	1	yes	retrospective study	2	1.072
5	1	Human researcher	yes	yes	yes	yes	1	yes	case report and literature review	3	0.546
5	1	Human researcher	yes	yes	yes	yes	1	yes	Case Reports	1	5.116
5	1	Human researcher	yes	yes	yes	yes	1	yes	Review	1	4.299
5	1	Human researcher	yes	yes	yes	yes	1	yes	Review	1	10.731
5	1	Human researcher	yes	yes	yes	yes	1	yes	Review	1	4.051
5	1	Human researcher	yes	yes	yes	yes	1	yes	Review	1	8.753
5	1	Human researcher	yes	yes	yes	yes	1	yes	Review	1	4.051
5	1	Human researcher	yes	yes	yes	yes	1	yes	matched cohort study	1	5.721
5	1	Human researcher	yes	yes	yes	yes	1	yes	cohort study	2	1.777
5	1	Human researcher	yes	yes	yes	yes	1	yes	retrospective study	3	0.969
5	1	Human researcher	yes	yes	yes	yes	1	yes	retrospective study	1	3.675
5	1	Human researcher	yes	yes	yes	yes	1	yes	prospective study	1	3.978
5	1	Human researcher	yes	yes	yes	yes	1	yes	retrospective study	2	2.648
5	1	Human researcher	yes	yes	yes	yes	1	yes	Observational cohort study	1	9.373
5	1	Human researcher	yes	yes	yes	yes	1	yes	retrospective study	1	7.038
5	1	Human researcher	yes	yes	yes	yes	1	yes	cohort study	1	5.721
5	1	Human researcher	yes	yes	yes	yes	1	yes	website	NA	NA
5	1	Human researcher	yes	yes	yes	yes	1	yes	Case report	1	2.951
5	1	Human researcher	yes	NA	NA	NA	NA	yes	website	NA	NA
5	1	Human researcher	yes	yes	yes	yes	1	yes	Clinical Trial	1	17.453
5	1	Human researcher	yes	yes	yes	yes	1	yes	Practice Guideline	1	7.913
5	1	Human researcher	yes	yes	yes	yes	1	yes	Prospective study	1	4.278
5	1	Human researcher	yes	yes	yes	yes	1	yes	Prospective cohort study	1	7.71
5	1	Human researcher	yes	yes	yes	yes	1	yes	Review	2	2.63
5	1	Human researcher	yes	yes	yes	yes	1	yes	retrospective study	3	1.06
5	1	Human researcher	yes	yes	yes	yes	1	yes	retrospective study	1	4.652
5	1	Human researcher	yes	NA	NA	NA	NA	yes	website	NA	NA
5	1	Human researcher	yes	yes	yes	yes	1	yes	Review	2	1.451
5	1	Human researcher	yes	yes	yes	yes	1	yes	guideline	2	1.37
5	1	Human researcher	yes	yes	yes	yes	1	yes	Practice Guideline	1	7.731
5	1	Human researcher	yes	NA	NA	NA	NA	yes	website	NA	NA
5	1	Human researcher	yes	NA	NA	NA	NA	yes	website	NA	NA
5	1	Human researcher	yes	NA	NA	NA	NA	yes	website	NA	NA
5	1	Human researcher	yes	NA	NA	NA	NA	yes	website	NA	NA
5	1	Human researcher	yes	yes	yes	yes	1	yes	review	1	4.803
5	1	Human researcher	yes	yes	yes	yes	1	yes	systematic review	1	3.838
5	1	Human researcher	yes	yes	yes	yes	1	yes	Review	2	1.858
5	1	Human researcher	yes	yes	yes	yes	1	yes	preclinical study	2	3.046
5	1	Human researcher	yes	yes	yes	yes	1	yes	preclinical study	1	3.863
5	1	Human researcher	yes	yes	yes	yes	1	yes	multicenter cohort study	1	8.594
5	1	Human researcher	yes	yes	yes	yes	1	yes	retrospective study	1	2.57
5	1	Human researcher	yes	yes	yes	yes	1	yes	case report	1	3.895
5	1	Human researcher	yes	yes	yes	yes	1	yes	website	NA	NA
5	1	Human researcher	yes	NA	NA	NA	NA	yes	website	NA	NA
5	1	Human researcher	yes	yes	yes	yes	1	yes	systematic review and meta-analysis	2	2.208
5	1	Human researcher	yes	yes	yes	yes	1	yes	review	3	2.41
5	1	Human researcher	yes	yes	yes	yes	1	yes	review	1	9.687
5	1	Human researcher	yes	yes	yes	yes	1	yes	guideline	1	6.839
5	1	Human researcher	yes	yes	yes	yes	1	yes	International consensus statement	1	3.295
5	1	Human researcher	yes	yes	yes	yes	1	yes	review	1	4.636
5	1	Human researcher	yes	yes	yes	yes	1	yes	article	1	1.988
5	1	Human researcher	yes	yes	yes	yes	1	yes	guidline	1	10.243
5	1	Human researcher	yes	yes	yes	yes	1	yes	Review	2	2.502
5	1	Human researcher	yes	yes	yes	yes	1	yes	Review	3	1.221
5	1	Human researcher	yes	yes	yes	yes	1	yes	Practice Guideline	1	5.058
5	1	Human researcher	yes	no	yes	yes	1	yes	retrospective study	1	5.154
5	1	Human researcher	yes	yes	yes	yes	1	yes	retrospective study	1	2.648
5	1	Human researcher	yes	yes	yes	yes	1	yes	article	2	2.502
5	1	Human researcher	yes	yes	yes	yes	1	yes	Practice Guideline	1	5.895
5	1	Human researcher	yes	yes	yes	yes	1	yes	Review	1	9.129
5	1	Human researcher	yes	yes	yes	yes	1	yes	retrospective study	1	13.897
5	0	GPTo1	yes	yes	yes	yes	100	yes	review	1	3.6
5	0	GPTo1	yes	yes	yes	yes	100	yes	guidelines	1	8.2
5	0	GPTo1	yes	yes	yes	yes	100	yes	review	2	NA
5	0	GPTo1	yes	NA	NA	NA	NA	yes	website	NA	NA
5	0	GPTo1	yes	yes	no	yes	67	yes	comperative study	1	4.9
5	0	GPTo1	yes	yes	yes	yes	100	yes	review	3	2.09
5	0	GPTo1	yes	no	yes	no	67	yes	review	NA	NA
5	0	GPTo1	no	NA	NA	NA	NA	NA	NA	NA	NA
5	0	GPTo1	yes	NA	NA	NA	NA	yes	book	NA	NA
5	0	GPTo1	no	NA	NA	NA	NA	NA	NA	NA	NA
5	0	GPTo1	yes	yes	yes	yes	100	yes	recommendations	1	14.29
5	0	GPTo1	no	NA	NA	NA	NA	NA	NA	NA	NA
5	0	GPT4o	yes	NA	NA	NA	NA	yes	website	NA	NA
5	0	GPT4o	yes	yes	yes	yes	100	yes	Article	1	8.2
5	0	GPT4o	yes	yes	yes	yes	100	yes	retrospective study	3	2.06
5	0	GPT4o	yes	yes	yes	yes	100	yes	case report	NA	NA
5	0	GPT4o	yes	yes	yes	yes	100	yes	retrospective study	NA	NA
5	0	GPT4o	yes	yes	yes	yes	100	yes	clinical trial	2	1
5	0	GPT4o	yes	NA	NA	NA	NA	yes	book	NA	NA
5	0	GPT4o	yes	yes	yes	yes	100	yes	retrospective study	2	2
5	0	GPT4o	yes	yes	yes	yes	100	yes	preclinical study	4	1.4
5	0	GPT4o	yes	yes	yes	yes	100	yes	guidelines	1	16.1
5	0	OpenEvidence	yes	yes	yes	yes	100	yes	website	NA	NA
5	0	OpenEvidence	yes	yes	yes	yes	100	yes	retrospective study	1	5.6
5	0	OpenEvidence	yes	yes	yes	yes	100	yes	retrospective study	1	3.6
5	0	OpenEvidence	yes	yes	yes	yes	100	yes	prospective clinical trial	1	96.3
5	0	OpenEvidence	yes	yes	yes	yes	100	yes	observational study	1	4.7
5	0	OpenEvidence	yes	yes	yes	yes	100	yes	website	NA	NA
5	0	OpenEvidence	yes	yes	yes	yes	100	yes	guidelines	1	11.6
5	0	OpenEvidence	yes	yes	yes	yes	100	yes	guidelines	1	10.99
5	0	OpenEvidence	yes	yes	yes	yes	100	yes	multicenter prospective study	1	9.89
5	0	OpenEvidence	yes	yes	yes	yes	100	yes	retrospective study	1	9.1

## Sheet: Subjective
Physician_ID	Blinding	Model_ID	The_report_generated_by_a_technological_tool_or_human_researcher_is_reliable_for_answering_complex_medical_questions	The_information_provided_in_the_report_was_relevant_to_my_medical_inquiry	The_report_included_new_information_that_was_previously_unknown_to_me_or_my_group	The_information_in_the_report_was_presented_in_a_clear_and_understandable_way	The_report_was_professionally_written	The_information_provided_in_the_report_helped_save_time_for_me_or_my_group	The_report_met_my_expectations	The_length_of_the_report_was_appropriate	The_report_could_have_been_improved
1	0	GPTo1	Agree	Agree	Neutral	Strongly Agree	Neutral	Agree	Disagree	Disagree	Neutral
1	0	GPTo1	Agree	Agree	Neutral	Strongly Agree	Neutral	Agree	Disagree	Disagree	Neutral
1	0	GPTo1	Strongly Agree	Strongly Agree	Agree	Strongly Agree	Strongly Agree	Strongly Agree	Strongly Agree	Strongly Agree	Strongly disagree
1	0	GPTo1	Neutral	Agree	Strongly Agree	Strongly Agree	Strongly Agree	Strongly Agree	Neutral	Agree	NA
1	0	GPTo1	Strongly Agree	Strongly Agree	Strongly Agree	Strongly Agree	Strongly Agree	Strongly Agree	Strongly Agree	Strongly Agree	Strongly disagree
1	0	GPT4o	Strongly Agree	Strongly Agree	Agree	Agree	Agree	Strongly Agree	Strongly Agree	Agree	Disagree
1	0	GPT4o	Agree	Agree	Neutral	Agree	Neutral	Agree	Neutral	Strongly Agree	Neutral
1	0	GPT4o	Agree	Agree	Agree	Agree	Strongly Agree	Agree	Agree	Strongly Agree	Disagree
1	0	GPT4o	Strongly Agree	Strongly Agree	Agree	Strongly Agree	Agree	Strongly Agree	Strongly Agree	Strongly Agree	Disagree
1	0	GPT4o	Strongly Agree	Strongly Agree	Agree	Agree	Agree	Strongly Agree	Agree	Agree	Disagree
1	0	OpenEvidence	Strongly Agree	Strongly Agree	Strongly Agree	Strongly Agree	Strongly Agree	Strongly Agree	Strongly Agree	Strongly Agree	Strongly disagree
1	0	OpenEvidence	Agree	Agree	Neutral	Agree	Neutral	Agree	Neutral	Neutral	Neutral
1	0	OpenEvidence	Agree	Strongly Agree	Agree	Agree	Strongly Agree	Agree	Strongly Agree	Disagree	Agree
1	0	OpenEvidence	Strongly Agree	Strongly Agree	Strongly Agree	Strongly Agree	Agree	Strongly Agree	Strongly Agree	Disagree	Disagree
1	0	OpenEvidence	Strongly Agree	Agree	Agree	Agree	Disagree	Agree	Neutral	Disagree	Agree
2	0	GPTo1	Strongly disagree	Agree	Strongly disagree	Disagree	Agree	Strongly disagree	Disagree	Disagree	Strongly Agree
2	0	GPTo1	Agree	Strongly Agree	Strongly disagree	Agree	Agree	Strongly disagree	Agree	Agree	Strongly Agree
2	0	GPTo1	Neutral	Neutral	Strongly disagree	Agree	Agree	Strongly disagree	Agree	Strongly disagree	Strongly Agree
2	0	GPTo1	Agree	Strongly Agree	Disagree	Agree	Agree	Neutral	Neutral	Neutral	Neutral
2	0	GPTo1	Agree	Agree	Disagree	Agree	Agree	Disagree	Neutral	Neutral	Neutral
2	0	GPT4o	Disagree	Disagree	Strongly Agree	Disagree	Neutral	Strongly disagree	Strongly disagree	Strongly disagree	Strongly Agree
2	0	GPT4o	Strongly disagree	Neutral	Agree	Strongly disagree	Strongly disagree	Strongly disagree	Neutral	Strongly disagree	Strongly Agree
2	0	GPT4o	Strongly disagree	Strongly disagree	Strongly disagree	Strongly disagree	Disagree	Strongly disagree	Strongly Agree	Strongly disagree	Strongly Agree
2	0	GPT4o	Strongly disagree	Strongly disagree	Strongly disagree	Strongly disagree	Strongly disagree	Strongly disagree	Strongly Agree	Strongly disagree	Strongly Agree
2	0	GPT4o	Strongly disagree	Agree	Strongly disagree	Strongly disagree	Agree	Strongly disagree	Neutral	Neutral	Neutral
2	0	OpenEvidence	Agree	Agree	Disagree	Strongly Agree	Strongly Agree	Neutral	Strongly Agree	Neutral	Neutral
2	0	OpenEvidence	Strongly Agree	Strongly Agree	Strongly disagree	Strongly Agree	Strongly Agree	Disagree	Strongly Agree	Disagree	Neutral
2	0	OpenEvidence	Strongly Agree	Strongly Agree	Disagree	Strongly Agree	Strongly Agree	Strongly Agree	Agree	Neutral	Neutral
2	0	OpenEvidence	Agree	Agree	Disagree	Strongly Agree	Strongly Agree	Neutral	Neutral	Neutral	Neutral
2	0	OpenEvidence	NA	NA	NA	NA	NA	NA	NA	NA	NA
3	0	GPTo1	Agree	Agree	Neutral	Agree	Strongly Agree	Agree	Disagree	Agree	Agree
3	0	GPTo1	Agree	Strongly Agree	Agree	Strongly Agree	Strongly Agree	Strongly Agree	Strongly Agree	Strongly Agree	Neutral
3	0	GPTo1	Agree	Agree	Neutral	Agree	Agree	Agree	Neutral	Agree	Agree
3	0	GPTo1	Agree	Agree	Disagree	Agree	Agree	Neutral	Agree	Agree	Agree
3	0	GPTo1	Disagree	Agree	Disagree	Agree	Agree	Disagree	Disagree	Agree	Strongly Agree
3	0	GPT4o	Disagree	Agree	Strongly disagree	Agree	Agree	Disagree	Strongly disagree	Strongly Agree	Agree
3	0	GPT4o	Agree	Agree	Disagree	Agree	Agree	Disagree	Disagree	Agree	Strongly Agree
3	0	GPT4o	Disagree	Neutral	Strongly disagree	Disagree	Disagree	Strongly disagree	Disagree	Agree	Strongly Agree
3	0	GPT4o	Neutral	Neutral	Disagree	Agree	Agree	Disagree	Disagree	Agree	Agree
3	0	GPT4o	Disagree	Neutral	Disagree	Neutral	Agree	Disagree	Disagree	Agree	Strongly Agree
3	0	OpenEvidence	Agree	Agree	Disagree	Agree	Agree	Disagree	Disagree	Agree	Agree
3	0	OpenEvidence	Neutral	Strongly disagree	Strongly disagree	Agree	Neutral	Disagree	Disagree	Agree	Strongly Agree
3	0	OpenEvidence	Disagree	Neutral	Disagree	Disagree	Disagree	Disagree	Disagree	Disagree	Agree
3	0	OpenEvidence	Agree	Agree	Agree	Agree	Agree	Agree	Agree	Agree	Disagree
3	0	OpenEvidence	Agree	Agree	Disagree	Agree	Agree	Neutral	Agree	Disagree	Disagree
4	0	GPTo1	Agree	Agree	Disagree	Strongly Agree	Strongly Agree	Disagree	Agree	Disagree	Disagree
4	0	GPTo1	Agree	Agree	Disagree	Agree	Agree	Neutral	Agree	Agree	Disagree
4	0	GPTo1	Neutral	Agree	Disagree	Disagree	Disagree	Neutral	Disagree	Disagree	Agree
4	0	GPTo1	NA	NA	NA	NA	NA	NA	NA	NA	NA
4	0	GPTo1	NA	NA	NA	NA	NA	NA	NA	NA	NA
4	0	GPT4o	Agree	Agree	Disagree	Agree	Neutral	Neutral	Neutral	Disagree	Neutral
4	0	GPT4o	Strongly Agree	Strongly Agree	Disagree	Strongly Agree	Strongly Agree	Agree	Strongly Agree	Agree	Disagree
4	0	GPT4o	Strongly Agree	Strongly Agree	Agree	Agree	Agree	Agree	Strongly Agree	Agree	Disagree
4	0	GPT4o	NA	NA	NA	NA	NA	NA	NA	NA	NA
4	0	GPT4o	NA	NA	NA	NA	NA	NA	NA	NA	NA
4	0	OpenEvidence	Agree	Agree	Disagree	Agree	Agree	Neutral	Agree	Agree	Neutral
4	0	OpenEvidence	Agree	Agree	Disagree	Agree	Agree	Neutral	Neutral	Agree	Neutral
4	0	OpenEvidence	Agree	Strongly Agree	Disagree	Strongly Agree	Strongly Agree	Disagree	Agree	Agree	Disagree
4	0	OpenEvidence	Disagree	Disagree	Disagree	Neutral	Neutral	Disagree	Disagree	Agree	Strongly Agree
4	0	OpenEvidence	Disagree	Disagree	Strongly disagree	Disagree	Disagree	Disagree	Strongly disagree	Agree	Strongly Agree
5	0	GPTo1	Agree	Strongly Agree	Agree	Neutral	Agree	Agree	Agree	Neutral	Disagree
5	0	GPTo1	Agree	Strongly Agree	Agree	Neutral	Agree	Agree	Agree	Neutral	Disagree
5	0	GPTo1	Agree	Strongly Agree	Neutral	Agree	Agree	Neutral	Neutral	Neutral	Disagree
5	0	GPTo1	Agree	Strongly Agree	Agree	Neutral	Agree	Agree	Agree	Neutral	Disagree
5	0	GPTo1	Agree	Agree	Agree	Agree	Agree	Neutral	Neutral	Neutral	Disagree
5	0	GPT4o	Agree	Strongly Agree	Agree	Strongly Agree	Agree	Agree	Agree	Agree	Disagree
5	0	GPT4o	Agree	Strongly Agree	Agree	Agree	Agree	Agree	Agree	Agree	Disagree
5	0	GPT4o	Agree	Strongly Agree	Neutral	Agree	Agree	Neutral	Neutral	Agree	Disagree
5	0	GPT4o	Strongly Agree	Agree	Neutral	Agree	Agree	Neutral	Neutral	Agree	Disagree
5	0	GPT4o	Strongly Agree	Strongly Agree	Neutral	Agree	Strongly disagree	Agree	Agree	Agree	Disagree
5	0	OpenEvidence	Agree	Strongly Agree	Strongly Agree	Strongly Agree	Strongly Agree	Strongly Agree	Strongly Agree	Agree	Disagree
5	0	OpenEvidence	Agree	Strongly Agree	Agree	Agree	Strongly Agree	Agree	Strongly Agree	Strongly Agree	Disagree
5	0	OpenEvidence	Strongly Agree	Strongly Agree	Neutral	Strongly Agree	Strongly Agree	Agree	Strongly Agree	Strongly Agree	Disagree
5	0	OpenEvidence	Agree	Agree	Neutral	Agree	Agree	Neutral	Neutral	Agree	Disagree
5	0	OpenEvidence	Strongly Agree	Agree	Neutral	Agree	Agree	Neutral	Neutral	Agree	Disagree
1	1	OpenEvidence	Strongly Agree	Strongly Agree	Agree	Agree	Strongly Agree	Strongly Agree	Strongly Agree	Neutral	Neutral
1	1	GPT4o	Strongly Agree	Strongly Agree	Agree	Strongly Agree	Agree	Strongly Agree	Strongly Agree	Neutral	Neutral
1	1	GPTo1	Strongly Agree	Neutral	Agree	Agree	Agree	Agree	Agree	Strongly Agree	Studies referenced were relatively old
1	1	Human researcher	Strongly Agree	Strongly Agree	Strongly Agree	Strongly Agree	Strongly Agree	Strongly Agree	Strongly Agree	Agree	Disagree
1	1	Human researcher	Agree	Agree	Strongly Agree	Strongly Agree	Strongly Agree	Agree	Strongly Agree	Strongly Agree	Disagree
1	1	GPT4o	Neutral	Agree	Neutral	Agree	Neutral	Agree	Neutral	Agree	Agree
1	1	GPTo1	Agree	Agree	Agree	Agree	Agree	Agree	Agree	Neutral	Neutral
1	1	OpenEvidence	Disagree	Neutral	Disagree	Disagree	Disagree	Neutral	Disagree	Disagree	Agree
1	1	GPT4o	Strongly Agree	Strongly Agree	Strongly Agree	Agree	Agree	Strongly Agree	Agree	Disagree	Neutral
1	1	OpenEvidence	Strongly Agree	Strongly Agree	Strongly Agree	Strongly Agree	Strongly Agree	Strongly Agree	Strongly Agree	Strongly Agree	Disagree
1	1	GPTo1	Strongly Agree	Strongly Agree	Strongly Agree	Strongly Agree	Strongly Agree	Strongly Agree	Strongly Agree	Strongly Agree	Disagree
1	1	Human researcher	Strongly Agree	Strongly Agree	Strongly Agree	Agree	Strongly Agree	Strongly Agree	Agree	Strongly Agree	Neutral
1	1	OpenEvidence	Neutral	Agree	Disagree	Agree	Agree	Agree	Neutral	Strongly Agree	Agree
1	1	Human researcher	Agree	Neutral	Agree	Strongly Agree	Agree	Strongly Agree	Agree	Strongly Agree	Neutral
1	1	GPTo1	Agree	Strongly Agree	Agree	Strongly Agree	Strongly Agree	Strongly Agree	Agree	Strongly Agree	Disagree
1	1	GPT4o	Agree	Strongly Agree	Agree	Strongly Agree	Strongly Agree	Strongly Agree	Agree	Agree	Disagree
1	1	GPT4o	Agree	Strongly Agree	Agree	Agree	Agree	Agree	Agree	Agree	Disagree
1	1	OpenEvidence	Neutral	Neutral	Strongly Agree	Agree	Agree	Neutral	Neutral	Agree	Neutral
1	1	GPTo1	Strongly Agree	Strongly Agree	Agree	Strongly Agree	Strongly Agree	Strongly Agree	Agree	Strongly Agree	Disagree
1	1	Human researcher	Agree	Strongly Agree	Strongly Agree	Strongly Agree	Strongly Agree	Strongly Agree	Agree	Neutral	Agree
3	1	Human researcher	Strongly Agree	Strongly Agree	Neutral	Strongly Agree	Strongly Agree	Agree	Strongly Agree	Agree	Strongly disagree
3	1	OpenEvidence	Agree	Neutral	Strongly disagree	Agree	Agree	Strongly disagree	Disagree	Agree	◊°◊ß◊ô◊®◊™ ◊î◊°◊§◊®◊ï◊™ ◊ú◊ê ◊õ◊ú ◊õ◊ö ◊®◊ú◊ï◊ï◊†◊ò◊ô◊™, ◊î◊®◊ë◊î ◊®◊ß◊¢ ◊©◊ú◊ê ◊ß◊©◊ï◊®.◊¶◊ô◊ò◊ò ◊û◊ê◊û◊® ◊¢◊ú ◊§◊í◊ô◊¢◊ï◊™ ◊©◊†◊¶◊§◊ï ◊ë◊û◊ô◊ß◊®◊ï◊°◊ß◊ï◊§ ◊©◊ú◊ê ◊®◊ú◊ï◊ï◊†◊ò◊ô◊ï◊™. ◊ú◊ê ◊î◊¶◊ú◊ô◊ó ◊ú◊™◊™ ◊î◊û◊ú◊¶◊ï◊™ ◊§◊®◊ß◊ò◊ô◊ï◊™. ◊ú◊ê ◊î◊™◊ô◊ô◊ó◊° ◊ú◊¢◊†◊ô◊ô◊ü MRI
3	1	GPTo1	Agree	Agree	Disagree	Agree	Agree	Neutral	Agree	Agree	◊ô◊ï◊™◊® ◊û◊ì◊ô ◊î◊®◊ó◊ë◊î ◊¢◊ú ◊î◊®◊ß◊¢ ◊©◊ú ◊î◊®◊ì◊û◊î ◊ê◊§◊ô◊ì◊ï◊®◊ú◊ô◊™ ◊ï◊°◊§◊ô◊†◊ú◊ô◊™ ◊©◊ê◊ô◊†◊ù ◊®◊ú◊ï◊ï◊†◊ò◊ô◊ù ◊ë◊©◊ê◊ú◊î ◊©◊õ◊ñ◊ï. ◊ú◊ê ◊î◊ô◊ô◊™◊î ◊î◊™◊ô◊ô◊ó◊°◊ï◊™ ◊ú◊î◊§◊®◊¢◊î ◊ë◊ë◊ô◊¶◊ï◊¢ MRI ◊ë◊¢◊™◊ô◊ì
3	1	GPT4o	Agree	Agree	Disagree	Agree	Agree	Disagree	Neutral	Agree	◊ô◊ï◊™◊® ◊û◊ì◊ô ◊î◊®◊ó◊ë◊î ◊¢◊ú ◊î◊®◊ß◊¢. ◊î◊ï◊¶◊í◊ï ◊§◊ó◊ï◊™ ◊û◊ß◊®◊ô◊ù. ◊ú◊ê ◊î◊ô◊ô◊™◊î ◊î◊™◊ô◊ô◊ó◊°◊ï◊™ ◊ú◊©◊ô◊ß◊ï◊ú◊ô◊ù ◊ë◊û◊ò◊ï◊§◊ú◊™ ◊î◊°◊§◊¶◊ô◊§◊ô◊™
3	1	GPT4o	Neutral	Neutral	Disagree	Agree	Agree	Disagree	Disagree	Agree	◊ú◊ê ◊¢◊ñ◊® ◊ú◊ô ◊ú◊ß◊ë◊ú ◊î◊ó◊ú◊ò◊î, ◊ô◊©◊†◊î ◊°◊§◊®◊ï◊™ ◊©◊î◊ï◊ê ◊ú◊ê ◊û◊¶◊ê ◊ï◊ú◊ê ◊î◊¶◊ô◊í.
3	1	Human researcher	Strongly Agree	Strongly Agree	Strongly Agree	Strongly Agree	Strongly Agree	Strongly Agree	Strongly Agree	Disagree	◊î◊ô◊ô◊™◊ô ◊û◊ß◊¶◊® ◊û◊¢◊ò
3	1	GPTo1	Neutral	Disagree	Disagree	Agree	Neutral	Disagree	Disagree	Disagree	◊ê◊®◊ï◊ö ◊û◊ì◊ô, ◊ú◊ê ◊§◊®◊ß◊ò◊ô, ◊ú◊ê ◊¢◊†◊î ◊¢◊ú ◊î◊©◊ê◊ú◊ï◊™
3	1	OpenEvidence	Disagree	Disagree	Disagree	Agree	Neutral	Disagree	Disagree	Agree	◊ú◊ê ◊§◊®◊ß◊ò◊ô, ◊°◊ß◊ô◊®◊™ ◊°◊§◊®◊ï◊™ ◊ú◊ê ◊û◊°◊§◊ô◊ß ◊ò◊ï◊ë◊î, ◊©◊ï◊®◊î ◊™◊ó◊™◊ï◊†◊î ◊©◊í◊ï◊ô◊î
3	1	GPTo1	Agree	Agree	Agree	Agree	Neutral	Agree	Neutral	Agree	◊î◊ï◊ê ◊û◊¶◊ò◊ò ◊õ◊ú ◊û◊ô◊†◊ô ◊î◊†◊ó◊ô◊ï◊™ ◊ï◊í◊ô◊ô◊ì◊ú◊ô◊†◊° - ◊ê◊ö ◊õ◊©◊§◊ï◊™◊ó◊ô◊ù ◊ê◊ï◊™◊ù ◊ê◊ô◊ü ◊©◊ï◊ù ◊î◊™◊ô◊ô◊ó◊°◊ï◊™ ◊ú- Neurofibromatosis T
3	1	Human researcher	Agree	Agree	Agree	Agree	Strongly Agree	Agree	Neutral	Agree	Neutral
3	1	OpenEvidence	Agree	Agree	Agree	Agree	Agree	Agree	Agree	Agree	Neutral
3	1	GPT4o	Agree	Agree	Neutral	Agree	Agree	Neutral	Neutral	Agree	◊ú◊ê ◊û◊°◊§◊ô◊ß ◊§◊®◊ß◊ò◊ô, ◊ú◊ê ◊°◊ô◊§◊ß ◊ú◊ô ◊û◊°◊§◊ô◊ß ◊û◊ô◊ì◊¢ ◊¢◊ú ◊û◊†◊™ ◊ú◊ß◊ë◊ú ◊î◊ó◊ú◊ò◊î
3	1	GPTo1	Agree	Agree	Neutral	Agree	Agree	Agree	Agree	Agree	Neutral
3	1	OpenEvidence	Strongly Agree	Strongly Agree	Neutral	Strongly Agree	Strongly Agree	Strongly Agree	Strongly Agree	Strongly Agree	Strongly disagree
3	1	Human researcher	Agree	Strongly Agree	Neutral	Strongly Agree	Strongly Agree	Agree	Agree	Agree	◊ê◊§◊©◊® ◊ú◊ß◊¶◊® ◊û◊¢◊ò, ◊ú◊ê ◊î◊ô◊™◊î ◊î◊™◊ô◊ô◊ó◊°◊ï◊™ ◊ú◊ß◊¶◊ë ◊î◊î◊ñ◊®◊ß◊î ◊ï◊ú◊î◊¢◊®◊õ◊î ◊ò◊®◊ù ◊î◊®◊ì◊û◊™◊ô◊™
3	1	GPT4o	Agree	Agree	Neutral	Agree	Agree	Agree	Agree	Agree	Neutral
5	1	Human researcher	Agree	Neutral	Agree	Agree	Agree	Neutral	Neutral	Disagree	too long and does not directly address the main point.
5	1	GPT4o	Agree	Neutral	Agree	Agree	Agree	Agree	Agree	Neutral	Disagree
5	1	OpenEvidence	Agree	Agree	Agree	Agree	Agree	Agree	Agree	Agree	Disagree
5	1	GPTo1	Agree	Agree	Neutral	Agree	Agree	Neutral	Neutral	Agree	contains unnecessary information
5	1	Human researcher	Agree	Agree	Agree	Agree	Agree	Agree	Agree	Agree	Disagree
5	1	GPT4o	Agree	Agree	Agree	Agree	Agree	Agree	Agree	Agree	Disagree
5	1	GPTo1	Agree	Agree	Agree	Agree	Agree	Agree	Agree	Agree	Disagree
5	1	OpenEvidence	Agree	Agree	Agree	Agree	Agree	Agree	Agree	Agree	Disagree
5	1	GPTo1	Agree	Neutral	Strongly Agree	Neutral	Agree	Neutral	Neutral	Neutral	too long and contains unnecessary information.
5	1	GPT4o	Agree	Neutral	Neutral	Agree	Agree	Neutral	Neutral	Disagree	very long and contains unnecessary information.
5	1	Human researcher	Agree	Disagree	Neutral	Agree	Agree	Neutral	Neutral	Disagree	mostly did not address the question.
5	1	OpenEvidence	Agree	Agree	Agree	Agree	Agree	Agree	Agree	Agree	Disagree
5	1	Human researcher	Agree	Agree	Agree	Agree	Neutral	Neutral	Agree	Agree	Disagree
5	1	GPTo1	Agree	Agree	Neutral	Agree	Neutral	Neutral	Agree	Agree	Disagree
5	1	GPT4o	Agree	Neutral	Neutral	Agree	Agree	Neutral	Neutral	Agree	It is unnecessary to present studies that do not address the question.
5	1	OpenEvidence	Agree	Agree	Neutral	Agree	Agree	Agree	Agree	Agree	Disagree
5	1	OpenEvidence	Agree	Neutral	Neutral	Agree	Agree	Neutral	Neutral	Agree	Most of the report did not address the question.
5	1	Human researcher	Agree	Agree	Agree	Agree	Agree	Agree	Agree	Agree	Disagree
5	1	GPTo1	Agree	Agree	Agree	Agree	Agree	Agree	Agree	Neutral	too long
5	1	GPT4o	Agree	Neutral	Agree	Agree	Agree	Agree	Agree	Neutral	The report focuses on less relevant issues to the question.
3	1	OpenEvidence	Agree	Agree	Agree	Agree	Agree	Agree	Agree	Agree	Neutral
3	1	GPT4o	Agree	Agree	Disagree	Agree	Agree	Neutral	Agree	Agree	◊†◊™◊ü ◊î◊û◊ï◊ü ◊®◊ß◊¢ ◊ê◊ë◊ú ◊ú◊ê ◊û◊°◊§◊ô◊ß ◊õ◊ú◊ô◊ù ◊ë◊©◊ë◊ô◊ú ◊ú◊ß◊ë◊ú ◊î◊ó◊ú◊ò◊î
3	1	GPTo1	Agree	Agree	Neutral	Strongly Agree	Strongly Agree	Agree	Agree	Agree	◊ô◊ï◊™◊® ◊õ◊ú◊ô◊ù ◊ú◊ß◊ë◊ú◊™ ◊î◊ó◊ú◊ò◊î ◊ï◊§◊ó◊ï◊™ ◊û◊ô◊ì◊¢ ◊¢◊ú ◊®◊ß◊¢
3	1	Human researcher	Strongly Agree	Strongly Agree	Agree	Strongly Agree	Strongly Agree	Agree	Strongly Agree	Strongly Agree	Neutral
2	1	Human researcher	Agree	Strongly Agree	Disagree	Agree	Agree	Disagree	Neutral	Disagree	Neutral
2	1	OpenEvidence	Strongly Agree	Strongly Agree	Disagree	Agree	Strongly Agree	Disagree	Neutral	Disagree	Neutral
2	1	GPT4o	Agree	Strongly Agree	Disagree	Agree	Strongly Agree	Disagree	Neutral	Agree	Neutral
2	1	Human researcher	Agree	Strongly Agree	Disagree	Agree	Agree	Strongly disagree	Neutral	Strongly Agree	Neutral
2	1	GPTo1	Agree	Strongly Agree	Strongly disagree	Agree	Strongly Agree	Strongly disagree	Neutral	Strongly disagree	Neutral
2	1	OpenEvidence	Agree	Strongly Agree	Strongly disagree	Agree	Strongly Agree	Strongly disagree	Neutral	Strongly disagree	Neutral
2	1	GPT4o	Agree	Strongly Agree	Strongly disagree	Agree	Strongly Agree	Strongly disagree	Neutral	Strongly disagree	Neutral
2	1	GPT4o	Agree	Strongly Agree	Neutral	Agree	Strongly Agree	Strongly disagree	Neutral	Strongly disagree	Neutral
2	1	OpenEvidence	Agree	Strongly Agree	Neutral	Strongly Agree	Agree	Strongly disagree	Neutral	Disagree	Neutral
2	1	Human researcher	Agree	Strongly Agree	Neutral	Agree	Strongly Agree	Strongly disagree	Neutral	Disagree	Neutral
2	1	GPTo1	Agree	Strongly Agree	Neutral	Agree	Strongly Agree	Strongly disagree	Neutral	Disagree	Neutral
2	1	GPT4o	Agree	Agree	Disagree	Agree	Agree	Strongly disagree	Neutral	Strongly disagree	Neutral
2	1	Human researcher	Agree	Agree	Disagree	Strongly Agree	Strongly Agree	Strongly disagree	Disagree	Strongly disagree	Neutral
2	1	OpenEvidence	Agree	Agree	Disagree	Agree	Strongly Agree	Strongly disagree	Neutral	Disagree	Neutral
2	1	GPTo1	Agree	Agree	Disagree	Agree	Strongly Agree	Strongly disagree	Neutral	Strongly disagree	Neutral
2	1	OpenEvidence	Agree	Strongly Agree	Disagree	Agree	Strongly Agree	Disagree	Neutral	Disagree	Neutral
2	1	GPT4o	Agree	Strongly Agree	Disagree	Strongly Agree	Strongly Agree	Disagree	Neutral	Agree	Neutral
2	1	Human researcher	Agree	Strongly Agree	Disagree	Agree	Strongly Agree	Strongly disagree	Neutral	Disagree	Neutral
2	1	GPTo1	Strongly Agree	Strongly Agree	Disagree	Strongly Agree	Strongly Agree	Strongly Agree	Neutral	Agree	Neutral
2	1	GPTo1	Agree	Strongly Agree	Strongly disagree	Agree	Strongly Agree	Disagree	Neutral	Disagree	Neutral
4	1	GPT4o	Agree	Agree	Disagree	Agree	Agree	Neutral	Agree	Agree	Neutral
4	1	Human researcher	Strongly Agree	Strongly Agree	Neutral	Strongly Agree	Strongly Agree	Agree	Strongly Agree	Disagree	Neutral
4	1	GPTo1	Agree	Agree	Disagree	Agree	Agree	Agree	Agree	Disagree	Neutral
4	1	OpenEvidence	Agree	Agree	Disagree	Agree	Agree	Agree	Neutral	Disagree	Neutral
4	1	GPT4o	Agree	Agree	Neutral	Agree	Agree	Agree	Agree	Disagree	Neutral
4	1	OpenEvidence	Strongly Agree	Strongly Agree	Neutral	Strongly Agree	Strongly Agree	Agree	Strongly Agree	Disagree	Disagree
4	1	GPTo1	Agree	Agree	Disagree	Strongly Agree	Strongly Agree	Agree	Strongly Agree	Disagree	Neutral
4	1	Human researcher	Agree	Agree	Disagree	Agree	Neutral	Agree	Neutral	Disagree	Neutral
4	1	GPTo1	Agree	Agree	Disagree	Agree	Neutral	Neutral	Disagree	Agree	Lack of clear recommendations
4	1	Human researcher	Agree	Agree	Neutral	Agree	Agree	Agree	Agree	Agree	Neutral
4	1	OpenEvidence	Agree	Agree	Disagree	Disagree	Disagree	Neutral	Disagree	Disagree	There is insufficient detail regarding the treatment.
4	1	GPT4o	Disagree	Neutral	Strongly disagree	Disagree	Disagree	Disagree	Disagree	Disagree	The answer was less relevant to my question
4	1	GPT4o	Agree	Agree	Disagree	Agree	Agree	Neutral	Neutral	Agree	The steroid treatment was not addressed in depth
4	1	Human researcher	Agree	Agree	Disagree	Agree	Agree	Neutral	Agree	Agree	Disagree
4	1	GPTo1	Agree	Agree	Disagree	Disagree	Neutral	Neutral	Neutral	Agree	Neutral
4	1	OpenEvidence	Agree	Agree	Disagree	Agree	Agree	Neutral	Agree	Agree	Neutral
4	1	OpenEvidence	Agree	Agree	Agree	Agree	Agree	Agree	Neutral	Disagree	Neutral
4	1	GPT4o	Agree	Agree	Disagree	Neutral	Agree	Agree	Disagree	Disagree	The answer is not well summarized, and there is insufficient focus on the medication treatment
4	1	GPTo1	Agree	Agree	Agree	Agree	Agree	Agree	Strongly Agree	Neutral	Disagree
4	1	Human researcher	Strongly Agree	Strongly Agree	Agree	Agree	Agree	Agree	Strongly Agree	Agree	Disagree
